# Supplementary material for: Genetic Diversity and Relationship of Shanlan Upland Rice Were Revealed Based on 214 Upland Rice SSR Markers
Source: Plants (Basel). 2023 Aug 5;12(15):2876. doi: 10.3390/plants12152876 (PMC10421310; doi:10.3390/plants12152876)
Supplement: Supplementary file 1 [file plants-12-02876-s001.zip]

Archive with 4 entries (4 files):
- Supplementary file S001. A brief description of 214 materials.xlsx
- Supplementary file S002. Primers for genetic diversity analysis.xlsx
- Supplementary file S003. Genetic distance of 14 regions.txt
- Supplementary file S004. Genetic distance of 214 materials.txt
