# Supplementary material for: Genetic Diversity and Relationship of Shanlan Upland Rice Were Revealed Based on 214 Upland Rice SSR Markers
Source: Plants (Basel). 2023 Aug 5;12(15):2876. doi: 10.3390/plants12152876 (PMC10421310; doi:10.3390/plants12152876)
Supplement: Supplementary file 1 [file plants-12-02876-s001.zip › Supplementary file S001. A brief description of 214 materials.xlsx]

## Sheet: Sheet1
Supplementary file S001: A brief description of 214 materials
Samples	Type	Attribute	Region
S167	upland rice	nonglutinous rice	Vietnam
S168	upland rice	nonglutinous rice	Vietnam
S169	upland rice	nonglutinous rice	Vietnam
S170	upland rice	nonglutinous rice	Vietnam
S171	upland rice	japonica rice	Laos
S172	upland rice	nonglutinous rice	Laos
S173	upland rice	nonglutinous rice	Laos
S174	upland rice	nonglutinous rice	Laos
S175	upland rice	nonglutinous rice	Laos
S176	upland rice	japonica rice	Laos
S177	upland rice	japonica rice	Laos
S178	upland rice	nonglutinous rice	Laos
S179	upland rice	nonglutinous rice	Laos
S180	upland rice	nonglutinous rice	Laos
S181	upland rice	japonica rice	Laos
S182	upland rice	japonica rice	Laos
S183	upland rice	japonica rice	Laos
S184	upland rice	nonglutinous rice	Laos
S185	upland rice	japonica rice	Laos
S186	upland rice	nonglutinous rice	Laos
S187	upland rice	japonica rice	Laos
S188	upland rice	japonica rice	Laos
S189	upland rice	japonica rice	Laos
S190	upland rice	japonica rice	Laos
S191	upland rice	japonica rice	Laos
S201	upland rice	nonglutinous rice	Laos
S202	upland rice	nonglutinous rice	Myanmar
S203	upland rice	nonglutinous rice	Myanmar
S204	upland rice	nonglutinous rice	Myanmar
S209	upland rice	japonica rice	Philippines
S210	upland rice	nonglutinous rice	Philippines
S211	upland rice	nonglutinous rice	Philippines
S212	upland rice	nonglutinous rice	Philippines
S213	upland rice	nonglutinous rice	Philippines
S214	upland rice	nonglutinous rice	Philippines
S215	upland rice	nonglutinous rice	Philippines
S216	upland rice	nonglutinous rice	Philippines
S217	upland rice	nonglutinous rice	Philippines
S218	upland rice	nonglutinous rice	Philippines
S219	upland rice	nonglutinous rice	Philippines
S220	upland rice	nonglutinous rice	Philippines
S221	upland rice	nonglutinous rice	Philippines
S222	upland rice	japonica rice	Philippines
S223	upland rice	japonica rice	Philippines
S227	upland rice	nonglutinous rice	Cambodia
S228	upland rice	nonglutinous rice	Cambodia
S229	upland rice	nonglutinous rice	Cambodia
S230	upland rice	nonglutinous rice	Cambodia
S235	upland rice	nonglutinous rice	Thailand
S236	upland rice	japonica rice	Thailand
S237	upland rice	nonglutinous rice	Thailand
S238	upland rice	nonglutinous rice	Thailand
S239	upland rice	nonglutinous rice	Thailand
S245	upland rice	nonglutinous rice	Indonesia
S246	upland rice	japonica rice	Indonesia
S247	upland rice	nonglutinous rice	Indonesia
S248	upland rice	nonglutinous rice	Indonesia
S249	upland rice	nonglutinous rice	Indonesia
S250	upland rice	nonglutinous rice	Indonesia
S251	upland rice	nonglutinous rice	Indonesia
S252	upland rice	nonglutinous rice	Indonesia
S253	upland rice	nonglutinous rice	Indonesia
S254	upland rice	nonglutinous rice	Indonesia
S255	upland rice	nonglutinous rice	Indonesia
S256	upland rice	nonglutinous rice	Indonesia
S257	upland rice	japonica rice	Indonesia
S258	upland rice	nonglutinous rice	Indonesia
S259	upland rice	nonglutinous rice	Indonesia
S260	upland rice	nonglutinous rice	Indonesia
S261	upland rice	nonglutinous rice	Indonesia
S262	upland rice	nonglutinous rice	Indonesia
S270	upland rice	nonglutinous rice	Malaysia
S271	upland rice	japonica rice	Malaysia
S272	upland rice	nonglutinous rice	Malaysia
S273	upland rice	nonglutinous rice	Malaysia
S274	upland rice	nonglutinous rice	Malaysia
S275	upland rice	nonglutinous rice	Malaysia
S276	upland rice	nonglutinous rice	Malaysia
S277	upland rice	nonglutinous rice	Malaysia
S278	upland rice	nonglutinous rice	India
S281	upland rice	nonglutinous rice	India
S282	upland rice	nonglutinous rice	India
S283	upland rice	nonglutinous rice	India
S284	upland rice	nonglutinous rice	India
S286	upland rice	nonglutinous rice	India
S290	upland rice	nonglutinous rice	India
S291	upland rice	nonglutinous rice	India
S292	upland rice	nonglutinous rice	India
S293	upland rice	nonglutinous rice	Brazil
S294	upland rice	nonglutinous rice	Guangxi (China)
S295	upland rice	japonica rice	Guangxi (China)
S296	upland rice	japonica rice	Guangxi (China)
S297	upland rice	nonglutinous rice	Guangxi (China)
S298	upland rice	japonica rice	Guangxi (China)
S299	upland rice	japonica rice	Guangxi (China)
S300	upland rice	nonglutinous rice	Guangxi (China)
S301	upland rice	nonglutinous rice	Guangxi (China)
S302	upland rice	nonglutinous rice	Guangxi (China)
S303	upland rice	nonglutinous rice	Guangxi (China)
S304	upland rice	japonica rice	Guangxi (China)
S305	upland rice	nonglutinous rice	Guangdong (China)
S306	upland rice	nonglutinous rice	Guangdong (China)
S307	upland rice	japonica rice	Guangdong (China)
S308	upland rice	nonglutinous rice	Guangdong (China)
S309	upland rice	nonglutinous rice	Guangdong (China)
S310	upland rice	nonglutinous rice	Guangdong (China)
S311	upland rice	nonglutinous rice	Guangdong (China)
S312	upland rice	nonglutinous rice	Guangdong (China)
S313	upland rice	nonglutinous rice	Guangdong (China)
S314	upland rice	nonglutinous rice	Guangdong (China)
S315	upland rice	japonica rice	Guizhou (China)
S316	upland rice	japonica rice	Guizhou (China)
S317	upland rice	japonica rice	Guizhou (China)
S318	upland rice	japonica rice	Guizhou (China)
S319	upland rice	nonglutinous rice	Guizhou (China)
S320	upland rice	nonglutinous rice	Guizhou (China)
S321	upland rice	japonica rice	Guizhou (China)
S322	upland rice	japonica rice	Guizhou (China)
S323	upland rice	japonica rice	Guizhou (China)
S324	upland rice	nonglutinous rice	Guizhou (China)
S325	upland rice	japonica rice	Guizhou (China)
S326	upland rice	japonica rice	Guizhou (China)
S327	upland rice	nonglutinous rice	Hunan（China）
S328	upland rice	nonglutinous rice	Hunan（China）
S329	upland rice	nonglutinous rice	Hunan（China）
S330	upland rice	japonica rice	Hunan（China）
S331	upland rice	japonica rice	Hunan（China）
S332	upland rice	nonglutinous rice	Guangxi (China)
S333	upland rice	nonglutinous rice	Guangxi (China)
S334	upland rice	nonglutinous rice	Guangxi (China)
S335	upland rice	nonglutinous rice	Guangxi (China)
S336	upland rice	nonglutinous rice	Guangxi (China)
S337	upland rice	nonglutinous rice	Guangxi (China)
S338	upland rice	japonica rice	Guangxi (China)
S339	upland rice	japonica rice	Guangxi (China)
S340	upland rice	japonica rice	Guangxi (China)
S341	upland rice	japonica rice	Guangxi (China)
S342	upland rice	nonglutinous rice	Guangxi (China)
S343	upland rice	japonica rice	Guangxi (China)
S344	upland rice	japonica rice	Guangxi (China)
S345	upland rice	japonica rice	Guangxi (China)
S346	upland rice	japonica rice	Guangxi (China)
S347	upland rice	nonglutinous rice	Guangxi (China)
S348	upland rice	nonglutinous rice	Guangxi (China)
S349	upland rice	nonglutinous rice	Guizhou (China)
S350	upland rice	nonglutinous rice	Guizhou (China)
S351	upland rice	nonglutinous rice	Guizhou (China)
S352	upland rice	nonglutinous rice	Guizhou (China)
S353	upland rice	japonica rice	Guizhou (China)
S354	upland rice	japonica rice	Guizhou (China)
S355	upland rice	japonica rice	Guizhou (China)
S356	upland rice	japonica rice	Guizhou (China)
S357	upland rice	japonica rice	Guizhou (China)
S358	upland rice	nonglutinous rice	Guizhou (China)
S359	upland rice	japonica rice	Guizhou (China)
S360	upland rice	japonica rice	Guizhou (China)
S614	upland rice	japonica rice	Hunan（China）
S615	upland rice	japonica rice	Hunan（China）
S616	upland rice	nonglutinous rice	Hunan（China）
S361	shanlan upland rice	japonica rice	Hainan (China)
S362	shanlan upland rice	nonglutinous rice	Hainan (China)
S363	shanlan upland rice	japonica rice	Hainan (China)
S364	shanlan upland rice	nonglutinous rice	Hainan (China)
S365	shanlan upland rice	japonica rice	Hainan (China)
S366	shanlan upland rice	nonglutinous rice	Hainan (China)
S367	shanlan upland rice	japonica rice	Hainan (China)
S368	shanlan upland rice	japonica rice	Hainan (China)
S369	shanlan upland rice	nonglutinous rice	Hainan (China)
S370	shanlan upland rice	japonica rice	Hainan (China)
S371	shanlan upland rice	japonica rice	Hainan (China)
S372	shanlan upland rice	nonglutinous rice	Hainan (China)
S373	shanlan upland rice	nonglutinous rice	Hainan (China)
S374	shanlan upland rice	nonglutinous rice	Hainan (China)
S375	shanlan upland rice	nonglutinous rice	Hainan (China)
S376	shanlan upland rice	nonglutinous rice	Hainan (China)
S377	shanlan upland rice	japonica rice	Hainan (China)
S378	shanlan upland rice	japonica rice	Hainan (China)
S379	shanlan upland rice	nonglutinous rice	Hainan (China)
S380	shanlan upland rice	nonglutinous rice	Hainan (China)
S381	shanlan upland rice	japonica rice	Hainan (China)
S382	shanlan upland rice	japonica rice	Hainan (China)
S383	shanlan upland rice	japonica rice	Hainan (China)
S384	shanlan upland rice	nonglutinous rice	Hainan (China)
S385	shanlan upland rice	japonica rice	Hainan (China)
S386	shanlan upland rice	japonica rice	Hainan (China)
S387	shanlan upland rice	japonica rice	Hainan (China)
S388	shanlan upland rice	japonica rice	Hainan (China)
S389	shanlan upland rice	japonica rice	Hainan (China)
S390	shanlan upland rice	japonica rice	Hainan (China)
S391	shanlan upland rice	japonica rice	Hainan (China)
S392	shanlan upland rice	japonica rice	Hainan (China)
S393	shanlan upland rice	japonica rice	Hainan (China)
S394	shanlan upland rice	japonica rice	Hainan (China)
S395	shanlan upland rice	nonglutinous rice	Hainan (China)
S396	shanlan upland rice	japonica rice	Hainan (China)
S397	shanlan upland rice	japonica rice	Hainan (China)
S398	shanlan upland rice	nonglutinous rice	Hainan (China)
S400	shanlan upland rice	japonica rice	Hainan (China)
S401	shanlan upland rice	japonica rice	Hainan (China)
S402	shanlan upland rice	nonglutinous rice	Hainan (China)
S403	shanlan upland rice	nonglutinous rice	Hainan (China)
S405	shanlan upland rice	japonica rice	Hainan (China)
S406	shanlan upland rice	nonglutinous rice	Hainan (China)
S409	shanlan upland rice	japonica rice	Hainan (China)
S410	shanlan upland rice	nonglutinous rice	Hainan (China)
S411	shanlan upland rice	nonglutinous rice	Hainan (China)
S412	shanlan upland rice	japonica rice	Hainan (China)
S413	shanlan upland rice	japonica rice	Hainan (China)
S414	shanlan upland rice	nonglutinous rice	Hainan (China)
S415	shanlan upland rice	nonglutinous rice	Hainan (China)
S416	shanlan upland rice	japonica rice	Hainan (China)
S417	shanlan upland rice	japonica rice	Hainan (China)
S418	shanlan upland rice	nonglutinous rice	Hainan (China)
S419	shanlan upland rice	nonglutinous rice	Hainan (China)
