# Supplementary material for: Genetic Diversity and Relationship of Shanlan Upland Rice Were Revealed Based on 214 Upland Rice SSR Markers
Source: Plants (Basel). 2023 Aug 5;12(15):2876. doi: 10.3390/plants12152876 (PMC10421310; doi:10.3390/plants12152876)
Supplement: Supplementary file 1 [file plants-12-02876-s001.zip › Supplementary file S002. Primers for genetic diversity analysis.xlsx]

## Sheet: Sheet1
Supplementart file S002. Primers for genetic diversity analysis
Site name	Sequence	Allele interval	Repetitive unit
LRJ49_F	TTGGGAGGTGTTGATAAGGC	136-145	(AG)12
LRJ49_R	ACCACCAGCGTCTCTCTCTC
LRJ50_F	CCCTTGTGCTGTCTCCTCTC	124-137	(CTT)8
LRJ50_R	ACGGGCTTCTTCTCCTTCTC
LRJ51_F	CCATGGCCTGAGAGAGAGAG	307-323	(GA)21
LRJ51_R	AGCTAAATGGCCATACGGTG
LRJ53_F	GAGGGAGAAAGGTGGACATG	146-175	(GA)17
LRJ53_R	TGTGCTCCTTGGGAAGAAAG
LRJ54_F	GGGCACGAATAAAACCAGAG	154-197	(AG)14
LRJ54_R	GGGATGGTCCAATGACAAAG
LRJ62_F	GGAATCGTTGCTCTCGTTTC	229-247	(ACT)26
LRJ62_R	CAGACACCGGCCTTAATCAC
LRJ65_F	TGCGTTTCGATTTCTTTTTA	119-143	(AG)26
LRJ65_R	GGAAAGTTGTGTTCTTTGGC
LRJ71_F	CACACATTGCATTACGAGGG	247-262	(TAC)21
LRJ71_R	CAGGGGCAGCTTGAATACTG
LRJ73_F	CACGTAAATAATACCCGGCG	153-181	(AG)23
LRJ73_R	AAGGTATCTGTCGTGGTGGG
LRJ81_F	ACAGCACCAGCCCTATGAAC	197-199	(TC)12
LRJ81_R	ATATCTTCCCTGCAACCGTG
LRJ88_F	AATAACCCTTGCATACACAT	169-181	(TC)12
LRJ88_R	CATTTTGGTTGAGAGGTTTG
LRJ89_F	GTTGGCTTGATGATGAGCTG	181-219	(GAA)10
LRJ89_R	TAGGCAGCACTTGTACGTGC
