# Supplementary material for: Genetic Diversity and Relationship of Shanlan Upland Rice Were Revealed Based on 214 Upland Rice SSR Markers
Source: Plants (Basel). 2023 Aug 5;12(15):2876. doi: 10.3390/plants12152876 (PMC10421310; doi:10.3390/plants12152876)
Supplement: Supplementary file 1 [file plants-12-02876-s001.zip › Supplementary file S003. Genetic distance of 14 regions.txt]

Population	Philippines	Guangdong (China)	Guangxi (China)	Guizhou (China)	Hainan (China)	Hunan (China)	Cambodia	Laos	Myanmar	Malaysia	Thailand	India	Indonesia	Vietnam
Philippines	1	0.23	0.22	0.2	0.23	0.265	0.311	0.164	0.224	0.195	0.198	0.286	0.171	0.359
Guangdong (China)	0.23	1	0.16	0.209	0.165	0.268	0.374	0.232	0.267	0.278	0.264	0.31	0.202	0.292
Guangxi (China)	0.22	0.16	1	0.229	0.166	0.287	0.289	0.2	0.271	0.238	0.228	0.231	0.219	0.282
Guizhou (China)	0.2	0.209	0.229	1	0.177	0.208	0.357	0.195	0.301	0.24	0.222	0.356	0.197	0.437
Hainan (China)	0.23	0.165	0.166	0.177	1	0.191	0.332	0.203	0.321	0.224	0.234	0.262	0.216	0.32
Hunan (China)	0.265	0.268	0.287	0.208	0.191	1	0.355	0.24	0.358	0.21	0.257	0.319	0.267	0.354
Cambodia	0.311	0.374	0.289	0.357	0.332	0.355	1	0.229	0.285	0.284	0.317	0.219	0.282	0.35
Laos	0.164	0.232	0.2	0.195	0.203	0.24	0.229	1	0.204	0.177	0.182	0.196	0.16	0.314
Myanmar	0.224	0.267	0.271	0.301	0.321	0.358	0.285	0.204	1	0.332	0.258	0.265	0.175	0.403
Malaysia	0.195	0.278	0.238	0.24	0.224	0.21	0.284	0.177	0.332	1	0.223	0.284	0.275	0.337
Thailand	0.198	0.264	0.228	0.222	0.234	0.257	0.317	0.182	0.258	0.223	1	0.251	0.218	0.33
India	0.286	0.31	0.231	0.356	0.262	0.319	0.219	0.196	0.265	0.284	0.251	1	0.261	0.299
Indonesia	0.171	0.202	0.219	0.197	0.216	0.267	0.282	0.16	0.175	0.275	0.218	0.261	1	0.321
Vietnam	0.359	0.292	0.282	0.437	0.32	0.354	0.35	0.314	0.403	0.337	0.33	0.299	0.321	1
