# Supplementary material for: Genetic Diversity and Relationship of Shanlan Upland Rice Were Revealed Based on 214 Upland Rice SSR Markers
Source: Plants (Basel). 2023 Aug 5;12(15):2876. doi: 10.3390/plants12152876 (PMC10421310; doi:10.3390/plants12152876)
Supplement: Supplementary file 1 [file plants-12-02876-s001.zip › Supplementary file S004. Genetic distance of 214 materials.txt]

OTU	S167	S168	S169	S170	S171	S172	S173	S174	S175	S176	S177	S178	S179	S180	S181	S182	S183	S184	S185	S186	S187	S188	S189	S190	S191	S201	S202	S203	S204	S209	S210	S211	S212	S213	S214	S215	S216	S217	S218	S219	S220	S221	S222	S223	S227	S228	S229	S230	S235
S167	0	0.465482203135575	0.632148869802242	0.632148869802242	0.798815536468909	0.857741101567788	0.798815536468909	0.715482203135575	0.941074434901121	0.548815536468909	0.857741101567788	0.833333333333333	0.548815536468909	0.941074434901121	0.715482203135575	0.382148869802242	0.514297739604484	0.857741101567788	0.548815536468909	0.632148869802242	0.774407768234454	0.941074434901121	0.857741101567788	0.722631072937817	0.857741101567788	0.531556638036696	0.548815536468909	0.548815536468909	0.857741101567788	0.941074434901121	0.632148869802242	0.482741101567788	0.715482203135575	0.715482203135575	0.798815536468909	0.632148869802242	0.941074434901121	0.465482203135575	0.798815536468909	0.548815536468909	0.857741101567788	0.857741101567788	1	0.48988997137003	0.833333333333333	0.465482203135575	0.548815536468909	0.715482203135575	0.548815536468909
S168	0.465482203135575	0	0.666666666666667	0.416666666666667	0.833333333333333	0.75	0.857741101567788	0.583333333333333	0.916666666666667	0.333333333333333	0.833333333333333	0.833333333333333	0.333333333333333	0.916666666666667	0.75	0.666666666666667	0.47977994274006	0.75	0.5	0.5	0.833333333333333	0.916666666666667	0.833333333333333	0.597631072937817	0.833333333333333	0.563113276073393	0.583333333333333	0.583333333333333	0.75	0.916666666666667	0.774407768234454	0.441074434901121	0.583333333333333	0.5	0.666666666666667	0.583333333333333	0.916666666666667	0.333333333333333	0.833333333333333	0.583333333333333	0.75	1	1	0.441074434901121	0.916666666666667	0.5	0.583333333333333	0.75	0.583333333333333
S169	0.632148869802242	0.666666666666667	0	0.666666666666667	0.833333333333333	0.833333333333333	0.857741101567788	0.5	0.916666666666667	0.5	0.75	1	0.583333333333333	0.916666666666667	0.583333333333333	0.416666666666667	0.646446609406726	0.75	0.333333333333333	0.5	0.916666666666667	0.916666666666667	0.916666666666667	0.882148869802242	1	0.73988997137003	0.416666666666667	0.75	0.833333333333333	0.916666666666667	0.833333333333333	0.691074434901121	0.75	0.333333333333333	0.833333333333333	0.666666666666667	0.916666666666667	0.333333333333333	0.833333333333333	0.5	0.75	0.916666666666667	1	0.774407768234454	1	0.583333333333333	0.416666666666667	0.666666666666667	0.666666666666667
S170	0.632148869802242	0.416666666666667	0.666666666666667	0	0.666666666666667	0.833333333333333	0.857741101567788	0.583333333333333	1	0.583333333333333	0.75	0.916666666666667	0.333333333333333	0.916666666666667	0.666666666666667	0.666666666666667	0.680964406271151	0.666666666666667	0.583333333333333	0.75	0.75	0.833333333333333	0.75	0.680964406271151	0.916666666666667	0.479779942740059	0.583333333333333	0.666666666666667	0.666666666666667	0.916666666666667	0.857741101567788	0.465482203135575	0.666666666666667	0.666666666666667	0.75	0.666666666666667	1	0.583333333333333	0.75	0.5	0.916666666666667	1	1	0.5	0.916666666666667	0.666666666666667	0.5	0.833333333333333	0.5
S171	0.798815536468909	0.833333333333333	0.833333333333333	0.666666666666667	0	0.666666666666667	0.607741101567788	0.666666666666667	0.583333333333333	0.75	0.583333333333333	0.666666666666667	0.75	0.583333333333333	0.75	0.833333333333333	0.656556638036696	0.833333333333333	0.75	0.833333333333333	0.583333333333333	0.774407768234454	0.666666666666667	0.715482203135575	0.75	0.47977994274006	0.833333333333333	0.833333333333333	0.666666666666667	0.583333333333333	0.75	0.715482203135575	0.833333333333333	0.75	0.916666666666667	0.666666666666667	0.583333333333333	0.75	0.5	0.583333333333333	0.833333333333333	0.75	0.75	0.833333333333333	0.666666666666667	0.833333333333333	0.75	0.833333333333333	0.666666666666667
S172	0.857741101567788	0.75	0.833333333333333	0.833333333333333	0.666666666666667	0	0.441074434901121	0.666666666666667	0.666666666666667	0.666666666666667	0.666666666666667	0.416666666666667	0.666666666666667	0.666666666666667	0.666666666666667	0.75	0.455372174505605	0.75	0.75	0.833333333333333	0.75	0.774407768234454	0.75	0.396446609406726	0.416666666666667	0.597631072937817	0.833333333333333	0.833333333333333	0.666666666666667	0.583333333333333	0.833333333333333	0.774407768234454	0.916666666666667	0.833333333333333	0.833333333333333	0.75	0.333333333333333	0.666666666666667	0.75	0.75	0.666666666666667	0.75	0.833333333333333	0.573223304703363	0.583333333333333	0.75	0.75	0.666666666666667	0.833333333333333
S173	0.798815536468909	0.857741101567788	0.857741101567788	0.857741101567788	0.607741101567788	0.441074434901121	0	0.774407768234454	0.607741101567788	0.857741101567788	0.916666666666667	0.441074434901121	0.774407768234454	0.607741101567788	0.774407768234454	0.75	0.622038841172272	0.857741101567788	0.857741101567788	0.857741101567788	0.607741101567788	0.715482203135575	0.774407768234454	0.47977994274006	0.357741101567788	0.622038841172272	0.833333333333333	0.833333333333333	0.691074434901121	0.524407768234454	0.857741101567788	0.857741101567788	0.833333333333333	0.857741101567788	0.941074434901121	0.833333333333333	0.357741101567788	0.857741101567788	0.607741101567788	0.774407768234454	0.857741101567788	0.666666666666667	0.75	0.597631072937817	0.666666666666667	0.857741101567788	0.857741101567788	0.75	0.691074434901121
S174	0.715482203135575	0.583333333333333	0.5	0.583333333333333	0.666666666666667	0.666666666666667	0.774407768234454	0	0.916666666666667	0.416666666666667	0.75	0.916666666666667	0.583333333333333	0.916666666666667	0.166666666666667	0.583333333333333	0.622038841172272	0.416666666666667	0.333333333333333	0.583333333333333	0.833333333333333	0.916666666666667	0.833333333333333	0.705372174505605	0.916666666666667	0.622038841172272	0.666666666666667	0.666666666666667	0.75	0.916666666666667	1	0.607741101567788	0.666666666666667	0.416666666666667	0.833333333333333	0.5	0.833333333333333	0.416666666666667	0.75	0.333333333333333	0.583333333333333	0.916666666666667	1	0.715482203135575	0.75	0.666666666666667	0.5	0.25	0.583333333333333
S175	0.941074434901121	0.916666666666667	0.916666666666667	1	0.583333333333333	0.666666666666667	0.607741101567788	0.916666666666667	0	0.833333333333333	0.833333333333333	0.666666666666667	0.833333333333333	0.5	0.916666666666667	0.833333333333333	0.656556638036696	0.916666666666667	0.916666666666667	0.833333333333333	0.666666666666667	0.691074434901121	0.75	0.691074434901121	0.666666666666667	0.705372174505605	0.916666666666667	0.916666666666667	0.75	0.75	0.833333333333333	0.857741101567788	0.916666666666667	0.916666666666667	0.916666666666667	0.833333333333333	0.5	0.833333333333333	0.666666666666667	0.833333333333333	0.833333333333333	0.583333333333333	0.666666666666667	0.916666666666667	0.75	0.833333333333333	0.916666666666667	0.833333333333333	0.916666666666667
S176	0.548815536468909	0.333333333333333	0.5	0.583333333333333	0.75	0.666666666666667	0.857741101567788	0.416666666666667	0.833333333333333	0	0.75	0.833333333333333	0.25	0.833333333333333	0.583333333333333	0.5	0.538705507838938	0.75	0.333333333333333	0.333333333333333	0.916666666666667	1	0.916666666666667	0.680964406271151	0.916666666666667	0.622038841172272	0.583333333333333	0.583333333333333	0.833333333333333	1	0.774407768234454	0.441074434901121	0.666666666666667	0.416666666666667	0.75	0.5	0.833333333333333	0.25	0.833333333333333	0.416666666666667	0.666666666666667	0.916666666666667	1	0.607741101567788	0.916666666666667	0.416666666666667	0.416666666666667	0.583333333333333	0.666666666666667
S177	0.857741101567788	0.833333333333333	0.75	0.75	0.583333333333333	0.666666666666667	0.916666666666667	0.75	0.833333333333333	0.75	0	0.833333333333333	0.75	0.666666666666667	0.75	0.833333333333333	0.73988997137003	0.833333333333333	0.75	0.916666666666667	0.75	0.833333333333333	0.833333333333333	0.73988997137003	0.833333333333333	0.774407768234454	0.833333333333333	0.75	0.75	0.916666666666667	0.857741101567788	0.798815536468909	0.916666666666667	0.833333333333333	0.916666666666667	0.666666666666667	0.833333333333333	0.75	0.833333333333333	0.833333333333333	0.666666666666667	0.833333333333333	0.916666666666667	0.833333333333333	0.75	0.833333333333333	0.75	0.75	0.75
S178	0.833333333333333	0.833333333333333	1	0.916666666666667	0.666666666666667	0.416666666666667	0.441074434901121	0.916666666666667	0.666666666666667	0.833333333333333	0.833333333333333	0	0.833333333333333	0.666666666666667	0.916666666666667	0.75	0.632148869802242	0.916666666666667	0.916666666666667	0.916666666666667	0.5	0.774407768234454	0.75	0.372038841172272	0.333333333333333	0.538705507838939	1	0.916666666666667	0.666666666666667	0.5	0.75	0.632148869802242	1	1	0.833333333333333	0.833333333333333	0.416666666666667	0.833333333333333	0.666666666666667	0.916666666666667	0.833333333333333	0.75	0.75	0.715482203135575	0.416666666666667	0.833333333333333	0.916666666666667	0.833333333333333	0.833333333333333
S179	0.548815536468909	0.333333333333333	0.583333333333333	0.333333333333333	0.75	0.666666666666667	0.774407768234454	0.583333333333333	0.833333333333333	0.25	0.75	0.833333333333333	0	0.833333333333333	0.666666666666667	0.583333333333333	0.479779942740059	0.833333333333333	0.5	0.5	0.916666666666667	1	0.916666666666667	0.680964406271151	0.916666666666667	0.47977994274006	0.5	0.5	0.833333333333333	1	0.691074434901121	0.357741101567788	0.583333333333333	0.583333333333333	0.75	0.583333333333333	0.833333333333333	0.333333333333333	0.916666666666667	0.5	0.75	0.916666666666667	1	0.5	0.916666666666667	0.416666666666667	0.416666666666667	0.75	0.5
S180	0.941074434901121	0.916666666666667	0.916666666666667	0.916666666666667	0.583333333333333	0.666666666666667	0.607741101567788	0.916666666666667	0.5	0.833333333333333	0.666666666666667	0.666666666666667	0.833333333333333	0	0.916666666666667	0.833333333333333	0.715482203135575	1	0.916666666666667	0.833333333333333	0.583333333333333	0.691074434901121	0.666666666666667	0.632148869802242	0.583333333333333	0.705372174505605	0.916666666666667	0.916666666666667	0.75	0.833333333333333	0.833333333333333	0.857741101567788	0.916666666666667	0.916666666666667	0.916666666666667	0.833333333333333	0.583333333333333	0.833333333333333	0.75	0.916666666666667	0.75	0.583333333333333	0.666666666666667	0.916666666666667	0.666666666666667	0.833333333333333	0.916666666666667	0.75	0.916666666666667
S181	0.715482203135575	0.75	0.583333333333333	0.666666666666667	0.75	0.666666666666667	0.774407768234454	0.166666666666667	0.916666666666667	0.583333333333333	0.75	0.916666666666667	0.666666666666667	0.916666666666667	0	0.666666666666667	0.597631072937817	0.333333333333333	0.416666666666667	0.75	0.833333333333333	0.916666666666667	0.833333333333333	0.705372174505605	0.916666666666667	0.680964406271151	0.75	0.583333333333333	0.75	0.916666666666667	0.916666666666667	0.691074434901121	0.75	0.583333333333333	0.833333333333333	0.583333333333333	0.833333333333333	0.583333333333333	0.75	0.5	0.666666666666667	0.916666666666667	1	0.691074434901121	0.75	0.666666666666667	0.5	0.333333333333333	0.666666666666667
S182	0.382148869802242	0.666666666666667	0.416666666666667	0.666666666666667	0.833333333333333	0.75	0.75	0.583333333333333	0.833333333333333	0.5	0.833333333333333	0.75	0.583333333333333	0.833333333333333	0.666666666666667	0	0.622038841172272	0.833333333333333	0.5	0.583333333333333	0.75	0.916666666666667	0.833333333333333	0.73988997137003	0.833333333333333	0.597631072937817	0.583333333333333	0.666666666666667	0.916666666666667	0.916666666666667	0.833333333333333	0.524407768234454	0.75	0.583333333333333	0.833333333333333	0.583333333333333	0.833333333333333	0.333333333333333	0.833333333333333	0.5	0.833333333333333	0.75	0.916666666666667	0.774407768234454	0.75	0.5	0.5	0.5	0.583333333333333
S183	0.514297739604484	0.47977994274006	0.646446609406726	0.680964406271151	0.656556638036696	0.455372174505605	0.622038841172272	0.622038841172272	0.656556638036696	0.538705507838938	0.73988997137003	0.632148869802242	0.479779942740059	0.715482203135575	0.597631072937817	0.622038841172272	0	0.73988997137003	0.622038841172272	0.622038841172272	0.833333333333333	0.882148869802242	0.774407768234454	0.573223304703363	0.656556638036697	0.472631072937818	0.646446609406726	0.597631072937817	0.715482203135575	0.73988997137003	0.538705507838939	0.61488997137003	0.823223304703363	0.705372174505605	0.715482203135575	0.680964406271151	0.538705507838939	0.420854377641181	0.833333333333333	0.563113276073393	0.680964406271151	0.798815536468909	0.916666666666667	0.448223304703363	0.656556638036697	0.538705507838938	0.622038841172272	0.680964406271151	0.622038841172272
S184	0.857741101567788	0.75	0.75	0.666666666666667	0.833333333333333	0.75	0.857741101567788	0.416666666666667	0.916666666666667	0.75	0.833333333333333	0.916666666666667	0.833333333333333	1	0.333333333333333	0.833333333333333	0.73988997137003	0	0.583333333333333	0.916666666666667	0.75	0.833333333333333	0.75	0.73988997137003	0.833333333333333	0.73988997137003	0.916666666666667	0.833333333333333	0.583333333333333	0.916666666666667	1	0.798815536468909	1	0.666666666666667	0.833333333333333	0.75	0.916666666666667	0.75	0.666666666666667	0.666666666666667	0.75	1	1	0.691074434901121	0.75	0.833333333333333	0.666666666666667	0.583333333333333	0.833333333333333
S185	0.548815536468909	0.5	0.333333333333333	0.583333333333333	0.75	0.75	0.857741101567788	0.333333333333333	0.916666666666667	0.333333333333333	0.75	0.916666666666667	0.5	0.916666666666667	0.416666666666667	0.5	0.622038841172272	0.583333333333333	0	0.416666666666667	0.833333333333333	0.916666666666667	0.833333333333333	0.764297739604484	1	0.680964406271151	0.5	0.416666666666667	0.75	0.916666666666667	0.857741101567788	0.607741101567788	0.75	0.416666666666667	0.666666666666667	0.583333333333333	0.916666666666667	0.416666666666667	0.75	0.416666666666667	0.666666666666667	0.916666666666667	1	0.691074434901121	0.833333333333333	0.5	0.333333333333333	0.5	0.666666666666667
S186	0.632148869802242	0.5	0.5	0.75	0.833333333333333	0.833333333333333	0.857741101567788	0.583333333333333	0.833333333333333	0.333333333333333	0.916666666666667	0.916666666666667	0.5	0.833333333333333	0.75	0.583333333333333	0.622038841172272	0.916666666666667	0.416666666666667	0	1	0.916666666666667	0.916666666666667	0.798815536468909	0.916666666666667	0.705372174505605	0.583333333333333	0.583333333333333	1	1	0.774407768234454	0.524407768234454	0.583333333333333	0.416666666666667	0.666666666666667	0.666666666666667	0.833333333333333	0.416666666666667	0.833333333333333	0.5	0.75	0.916666666666667	1	0.774407768234454	1	0.5	0.583333333333333	0.666666666666667	0.75
S187	0.774407768234454	0.833333333333333	0.916666666666667	0.75	0.583333333333333	0.75	0.607741101567788	0.833333333333333	0.666666666666667	0.916666666666667	0.75	0.5	0.916666666666667	0.583333333333333	0.833333333333333	0.75	0.833333333333333	0.75	0.833333333333333	1	0	0.524407768234454	0.416666666666667	0.514297739604484	0.5	0.563113276073393	1	0.916666666666667	0.5	0.75	1	0.715482203135575	1	0.916666666666667	0.833333333333333	0.833333333333333	0.75	0.916666666666667	0.5	0.75	0.833333333333333	0.666666666666667	0.666666666666667	0.774407768234454	0.583333333333333	0.916666666666667	0.833333333333333	0.833333333333333	0.75
S188	0.941074434901121	0.916666666666667	0.916666666666667	0.833333333333333	0.774407768234454	0.774407768234454	0.715482203135575	0.916666666666667	0.691074434901121	1	0.833333333333333	0.774407768234454	1	0.691074434901121	0.916666666666667	0.916666666666667	0.882148869802242	0.833333333333333	0.916666666666667	0.916666666666667	0.524407768234454	0	0.607741101567788	0.673815536468909	0.607741101567788	0.722631072937817	1	1	0.524407768234454	0.691074434901121	1	0.882148869802242	1	0.916666666666667	0.607741101567788	1	0.774407768234454	1	0.524407768234454	0.916666666666667	0.916666666666667	0.691074434901121	0.774407768234454	0.857741101567788	0.774407768234454	1	0.916666666666667	0.916666666666667	0.916666666666667
S189	0.857741101567788	0.833333333333333	0.916666666666667	0.75	0.666666666666667	0.75	0.774407768234454	0.833333333333333	0.75	0.916666666666667	0.833333333333333	0.75	0.916666666666667	0.666666666666667	0.833333333333333	0.833333333333333	0.774407768234454	0.75	0.833333333333333	0.916666666666667	0.416666666666667	0.607741101567788	0	0.715482203135575	0.75	0.563113276073393	1	0.916666666666667	0.666666666666667	0.75	0.916666666666667	0.798815536468909	1	0.916666666666667	0.833333333333333	0.916666666666667	0.833333333333333	0.916666666666667	0.5	0.833333333333333	1	0.583333333333333	0.75	0.833333333333333	0.583333333333333	0.916666666666667	0.833333333333333	0.833333333333333	0.833333333333333
S190	0.722631072937817	0.597631072937817	0.882148869802242	0.680964406271151	0.715482203135575	0.396446609406726	0.47977994274006	0.705372174505605	0.691074434901121	0.680964406271151	0.73988997137003	0.372038841172272	0.680964406271151	0.632148869802242	0.705372174505605	0.73988997137003	0.573223304703363	0.73988997137003	0.764297739604484	0.798815536468909	0.514297739604484	0.673815536468909	0.715482203135575	0	0.170854377641181	0.430964406271151	0.823223304703363	0.823223304703363	0.538705507838939	0.656556638036696	0.791666666666667	0.504187710974514	0.823223304703363	0.882148869802242	0.715482203135575	0.680964406271151	0.430964406271151	0.73988997137003	0.656556638036697	0.764297739604484	0.715482203135575	0.798815536468909	0.774407768234454	0.48988997137003	0.597631072937817	0.73988997137003	0.764297739604484	0.680964406271151	0.823223304703363
S191	0.857741101567788	0.833333333333333	1	0.916666666666667	0.75	0.416666666666667	0.357741101567788	0.916666666666667	0.666666666666667	0.916666666666667	0.833333333333333	0.333333333333333	0.916666666666667	0.583333333333333	0.916666666666667	0.833333333333333	0.656556638036697	0.833333333333333	1	0.916666666666667	0.5	0.607741101567788	0.75	0.170854377641181	0	0.563113276073393	1	1	0.583333333333333	0.583333333333333	0.833333333333333	0.715482203135575	1	1	0.833333333333333	0.916666666666667	0.333333333333333	0.916666666666667	0.666666666666667	0.916666666666667	0.75	0.75	0.75	0.656556638036696	0.583333333333333	0.916666666666667	1	0.833333333333333	0.916666666666667
S201	0.531556638036696	0.563113276073393	0.73988997137003	0.479779942740059	0.47977994274006	0.597631072937817	0.622038841172272	0.622038841172272	0.705372174505605	0.622038841172272	0.774407768234454	0.538705507838939	0.47977994274006	0.705372174505605	0.680964406271151	0.597631072937817	0.472631072937818	0.73988997137003	0.680964406271151	0.705372174505605	0.563113276073393	0.722631072937817	0.563113276073393	0.430964406271151	0.563113276073393	0	0.798815536468909	0.73988997137003	0.73988997137003	0.563113276073393	0.438113276073393	0.195262145875635	0.764297739604484	0.764297739604484	0.73988997137003	0.798815536468909	0.622038841172272	0.597631072937817	0.622038841172272	0.47977994274006	0.857741101567788	0.705372174505605	0.823223304703363	0.555964406271151	0.420854377641181	0.597631072937817	0.597631072937817	0.680964406271151	0.597631072937817
S202	0.548815536468909	0.583333333333333	0.416666666666667	0.583333333333333	0.833333333333333	0.833333333333333	0.833333333333333	0.666666666666667	0.916666666666667	0.583333333333333	0.833333333333333	1	0.5	0.916666666666667	0.75	0.583333333333333	0.646446609406726	0.916666666666667	0.5	0.583333333333333	1	1	1	0.823223304703363	1	0.798815536468909	0	0.666666666666667	0.916666666666667	0.916666666666667	0.857741101567788	0.75	0.5	0.583333333333333	0.833333333333333	0.666666666666667	0.916666666666667	0.583333333333333	1	0.583333333333333	0.75	0.916666666666667	1	0.607741101567788	1	0.666666666666667	0.583333333333333	0.75	0.666666666666667
S203	0.548815536468909	0.583333333333333	0.75	0.666666666666667	0.833333333333333	0.833333333333333	0.833333333333333	0.666666666666667	0.916666666666667	0.583333333333333	0.75	0.916666666666667	0.5	0.916666666666667	0.583333333333333	0.666666666666667	0.597631072937817	0.833333333333333	0.416666666666667	0.583333333333333	0.916666666666667	1	0.916666666666667	0.823223304703363	1	0.73988997137003	0.666666666666667	0	0.916666666666667	1	0.774407768234454	0.666666666666667	0.666666666666667	0.75	0.75	0.75	0.916666666666667	0.666666666666667	0.916666666666667	0.666666666666667	0.833333333333333	0.916666666666667	1	0.666666666666667	0.833333333333333	0.5	0.583333333333333	0.583333333333333	0.666666666666667
S204	0.857741101567788	0.75	0.833333333333333	0.666666666666667	0.666666666666667	0.666666666666667	0.691074434901121	0.75	0.75	0.833333333333333	0.75	0.666666666666667	0.833333333333333	0.75	0.75	0.916666666666667	0.715482203135575	0.583333333333333	0.75	1	0.5	0.524407768234454	0.666666666666667	0.538705507838939	0.583333333333333	0.73988997137003	0.916666666666667	0.916666666666667	0	0.75	1	0.857741101567788	1	0.75	0.75	0.75	0.75	0.833333333333333	0.5	0.833333333333333	0.833333333333333	0.833333333333333	0.833333333333333	0.691074434901121	0.833333333333333	0.833333333333333	0.666666666666667	0.916666666666667	0.833333333333333
S209	0.941074434901121	0.916666666666667	0.916666666666667	0.916666666666667	0.583333333333333	0.583333333333333	0.524407768234454	0.916666666666667	0.75	1	0.916666666666667	0.5	1	0.833333333333333	0.916666666666667	0.916666666666667	0.73988997137003	0.916666666666667	0.916666666666667	1	0.75	0.691074434901121	0.75	0.656556638036696	0.583333333333333	0.563113276073393	0.916666666666667	1	0.75	0	0.666666666666667	0.882148869802242	0.916666666666667	0.833333333333333	1	1	0.5	1	0.666666666666667	0.833333333333333	0.916666666666667	0.833333333333333	0.833333333333333	0.798815536468909	0.666666666666667	1	0.916666666666667	0.916666666666667	0.916666666666667
S210	0.632148869802242	0.774407768234454	0.833333333333333	0.857741101567788	0.75	0.833333333333333	0.857741101567788	1	0.833333333333333	0.774407768234454	0.857741101567788	0.75	0.691074434901121	0.833333333333333	0.916666666666667	0.833333333333333	0.538705507838939	1	0.857741101567788	0.774407768234454	1	1	0.916666666666667	0.791666666666667	0.833333333333333	0.438113276073393	0.857741101567788	0.774407768234454	1	0.666666666666667	0	0.573223304703363	0.941074434901121	0.916666666666667	0.916666666666667	0.941074434901121	0.666666666666667	0.75	0.916666666666667	0.774407768234454	0.833333333333333	0.916666666666667	1	0.607741101567788	0.75	0.691074434901121	0.774407768234454	1	0.857741101567788
S211	0.482741101567788	0.441074434901121	0.691074434901121	0.465482203135575	0.715482203135575	0.774407768234454	0.857741101567788	0.607741101567788	0.857741101567788	0.441074434901121	0.798815536468909	0.632148869802242	0.357741101567788	0.857741101567788	0.691074434901121	0.524407768234454	0.61488997137003	0.798815536468909	0.607741101567788	0.524407768234454	0.715482203135575	0.882148869802242	0.798815536468909	0.504187710974514	0.715482203135575	0.195262145875635	0.75	0.666666666666667	0.857741101567788	0.882148869802242	0.573223304703363	0	0.666666666666667	0.691074434901121	0.691074434901121	0.691074434901121	0.857741101567788	0.441074434901121	0.73988997137003	0.524407768234454	0.857741101567788	0.857741101567788	0.941074434901121	0.607741101567788	0.656556638036696	0.441074434901121	0.524407768234454	0.691074434901121	0.583333333333333
S212	0.715482203135575	0.583333333333333	0.75	0.666666666666667	0.833333333333333	0.916666666666667	0.833333333333333	0.666666666666667	0.916666666666667	0.666666666666667	0.916666666666667	1	0.583333333333333	0.916666666666667	0.75	0.75	0.823223304703363	1	0.75	0.583333333333333	1	1	1	0.823223304703363	1	0.764297739604484	0.5	0.666666666666667	1	0.916666666666667	0.941074434901121	0.666666666666667	0	0.583333333333333	0.916666666666667	0.583333333333333	0.916666666666667	0.75	1	0.666666666666667	0.916666666666667	0.916666666666667	1	0.833333333333333	1	0.75	0.75	0.75	0.5
S213	0.715482203135575	0.5	0.333333333333333	0.666666666666667	0.75	0.833333333333333	0.857741101567788	0.416666666666667	0.916666666666667	0.416666666666667	0.833333333333333	1	0.583333333333333	0.916666666666667	0.583333333333333	0.583333333333333	0.705372174505605	0.666666666666667	0.416666666666667	0.416666666666667	0.916666666666667	0.916666666666667	0.916666666666667	0.882148869802242	1	0.764297739604484	0.583333333333333	0.75	0.75	0.833333333333333	0.916666666666667	0.691074434901121	0.583333333333333	0	0.916666666666667	0.583333333333333	0.916666666666667	0.416666666666667	0.833333333333333	0.5	0.75	0.916666666666667	1	0.857741101567788	1	0.666666666666667	0.5	0.666666666666667	0.666666666666667
S214	0.798815536468909	0.666666666666667	0.833333333333333	0.75	0.916666666666667	0.833333333333333	0.941074434901121	0.833333333333333	0.916666666666667	0.75	0.916666666666667	0.833333333333333	0.75	0.916666666666667	0.833333333333333	0.833333333333333	0.715482203135575	0.833333333333333	0.666666666666667	0.666666666666667	0.833333333333333	0.607741101567788	0.833333333333333	0.715482203135575	0.833333333333333	0.73988997137003	0.833333333333333	0.75	0.75	1	0.916666666666667	0.691074434901121	0.916666666666667	0.916666666666667	0	0.833333333333333	0.916666666666667	0.75	0.833333333333333	0.833333333333333	0.916666666666667	1	1	0.75	0.916666666666667	0.75	0.833333333333333	0.833333333333333	0.833333333333333
S215	0.632148869802242	0.583333333333333	0.666666666666667	0.666666666666667	0.666666666666667	0.75	0.833333333333333	0.5	0.833333333333333	0.5	0.666666666666667	0.833333333333333	0.583333333333333	0.833333333333333	0.583333333333333	0.583333333333333	0.680964406271151	0.75	0.583333333333333	0.666666666666667	0.833333333333333	1	0.916666666666667	0.680964406271151	0.916666666666667	0.798815536468909	0.666666666666667	0.75	0.75	1	0.941074434901121	0.691074434901121	0.583333333333333	0.583333333333333	0.833333333333333	0	0.833333333333333	0.416666666666667	0.75	0.583333333333333	0.833333333333333	0.916666666666667	0.916666666666667	0.774407768234454	0.916666666666667	0.583333333333333	0.583333333333333	0.666666666666667	0.416666666666667
S216	0.941074434901121	0.916666666666667	0.916666666666667	1	0.583333333333333	0.333333333333333	0.357741101567788	0.833333333333333	0.5	0.833333333333333	0.833333333333333	0.416666666666667	0.833333333333333	0.583333333333333	0.833333333333333	0.833333333333333	0.538705507838939	0.916666666666667	0.916666666666667	0.833333333333333	0.75	0.774407768234454	0.833333333333333	0.430964406271151	0.333333333333333	0.622038841172272	0.916666666666667	0.916666666666667	0.75	0.5	0.666666666666667	0.857741101567788	0.916666666666667	0.916666666666667	0.916666666666667	0.833333333333333	0	0.833333333333333	0.75	0.75	0.75	0.666666666666667	0.666666666666667	0.73988997137003	0.666666666666667	0.833333333333333	0.916666666666667	0.75	0.916666666666667
S217	0.465482203135575	0.333333333333333	0.333333333333333	0.583333333333333	0.75	0.666666666666667	0.857741101567788	0.416666666666667	0.833333333333333	0.25	0.75	0.833333333333333	0.333333333333333	0.833333333333333	0.583333333333333	0.333333333333333	0.420854377641181	0.75	0.416666666666667	0.416666666666667	0.916666666666667	1	0.916666666666667	0.73988997137003	0.916666666666667	0.597631072937817	0.583333333333333	0.666666666666667	0.833333333333333	1	0.75	0.441074434901121	0.75	0.416666666666667	0.75	0.416666666666667	0.833333333333333	0	0.833333333333333	0.416666666666667	0.666666666666667	0.916666666666667	1	0.607741101567788	0.916666666666667	0.333333333333333	0.416666666666667	0.583333333333333	0.5
S218	0.798815536468909	0.833333333333333	0.833333333333333	0.75	0.5	0.75	0.607741101567788	0.75	0.666666666666667	0.833333333333333	0.833333333333333	0.666666666666667	0.916666666666667	0.75	0.75	0.833333333333333	0.833333333333333	0.666666666666667	0.75	0.833333333333333	0.5	0.524407768234454	0.5	0.656556638036697	0.666666666666667	0.622038841172272	1	0.916666666666667	0.5	0.666666666666667	0.916666666666667	0.73988997137003	1	0.833333333333333	0.833333333333333	0.75	0.75	0.833333333333333	0	0.75	0.916666666666667	0.75	0.75	0.691074434901121	0.75	0.833333333333333	0.75	0.833333333333333	0.833333333333333
S219	0.548815536468909	0.583333333333333	0.5	0.5	0.583333333333333	0.75	0.774407768234454	0.333333333333333	0.833333333333333	0.416666666666667	0.833333333333333	0.916666666666667	0.5	0.916666666666667	0.5	0.5	0.563113276073393	0.666666666666667	0.416666666666667	0.5	0.75	0.916666666666667	0.833333333333333	0.764297739604484	0.916666666666667	0.47977994274006	0.583333333333333	0.666666666666667	0.833333333333333	0.833333333333333	0.774407768234454	0.524407768234454	0.666666666666667	0.5	0.833333333333333	0.583333333333333	0.75	0.416666666666667	0.75	0	0.75	0.916666666666667	1	0.573223304703363	0.833333333333333	0.5	0.416666666666667	0.5	0.5
S220	0.857741101567788	0.75	0.75	0.916666666666667	0.833333333333333	0.666666666666667	0.857741101567788	0.583333333333333	0.833333333333333	0.666666666666667	0.666666666666667	0.833333333333333	0.75	0.75	0.666666666666667	0.833333333333333	0.680964406271151	0.75	0.666666666666667	0.75	0.833333333333333	0.916666666666667	1	0.715482203135575	0.75	0.857741101567788	0.75	0.833333333333333	0.833333333333333	0.916666666666667	0.833333333333333	0.857741101567788	0.916666666666667	0.75	0.916666666666667	0.833333333333333	0.75	0.666666666666667	0.916666666666667	0.75	0	0.833333333333333	1	0.715482203135575	0.833333333333333	0.833333333333333	0.833333333333333	0.666666666666667	0.916666666666667
S221	0.857741101567788	1	0.916666666666667	1	0.75	0.75	0.666666666666667	0.916666666666667	0.583333333333333	0.916666666666667	0.833333333333333	0.75	0.916666666666667	0.583333333333333	0.916666666666667	0.75	0.798815536468909	1	0.916666666666667	0.916666666666667	0.666666666666667	0.691074434901121	0.583333333333333	0.798815536468909	0.75	0.705372174505605	0.916666666666667	0.916666666666667	0.833333333333333	0.833333333333333	0.916666666666667	0.857741101567788	0.916666666666667	0.916666666666667	1	0.916666666666667	0.666666666666667	0.916666666666667	0.75	0.916666666666667	0.833333333333333	0	0.583333333333333	1	0.583333333333333	0.916666666666667	0.916666666666667	0.833333333333333	0.833333333333333
S222	1	1	1	1	0.75	0.833333333333333	0.75	1	0.666666666666667	1	0.916666666666667	0.75	1	0.666666666666667	1	0.916666666666667	0.916666666666667	1	1	1	0.666666666666667	0.774407768234454	0.75	0.774407768234454	0.75	0.823223304703363	1	1	0.833333333333333	0.833333333333333	1	0.941074434901121	1	1	1	0.916666666666667	0.666666666666667	1	0.75	1	1	0.583333333333333	0	1	0.75	1	0.916666666666667	0.916666666666667	1
S223	0.48988997137003	0.441074434901121	0.774407768234454	0.5	0.833333333333333	0.573223304703363	0.597631072937817	0.715482203135575	0.916666666666667	0.607741101567788	0.833333333333333	0.715482203135575	0.5	0.916666666666667	0.691074434901121	0.774407768234454	0.448223304703363	0.691074434901121	0.691074434901121	0.774407768234454	0.774407768234454	0.857741101567788	0.833333333333333	0.48988997137003	0.656556638036696	0.555964406271151	0.607741101567788	0.666666666666667	0.691074434901121	0.798815536468909	0.607741101567788	0.607741101567788	0.833333333333333	0.857741101567788	0.75	0.774407768234454	0.73988997137003	0.607741101567788	0.691074434901121	0.573223304703363	0.715482203135575	1	1	0	0.857741101567788	0.666666666666667	0.666666666666667	0.798815536468909	0.75
S227	0.833333333333333	0.916666666666667	1	0.916666666666667	0.666666666666667	0.583333333333333	0.666666666666667	0.75	0.75	0.916666666666667	0.75	0.416666666666667	0.916666666666667	0.666666666666667	0.75	0.75	0.656556638036697	0.75	0.833333333333333	1	0.583333333333333	0.774407768234454	0.583333333333333	0.597631072937817	0.583333333333333	0.420854377641181	1	0.833333333333333	0.833333333333333	0.666666666666667	0.75	0.656556638036696	1	1	0.916666666666667	0.916666666666667	0.666666666666667	0.916666666666667	0.75	0.833333333333333	0.833333333333333	0.583333333333333	0.75	0.857741101567788	0	0.916666666666667	0.916666666666667	0.666666666666667	0.833333333333333
S228	0.465482203135575	0.5	0.583333333333333	0.666666666666667	0.833333333333333	0.75	0.857741101567788	0.666666666666667	0.833333333333333	0.416666666666667	0.833333333333333	0.833333333333333	0.416666666666667	0.833333333333333	0.666666666666667	0.5	0.538705507838938	0.833333333333333	0.5	0.5	0.916666666666667	1	0.916666666666667	0.73988997137003	0.916666666666667	0.597631072937817	0.666666666666667	0.5	0.833333333333333	1	0.691074434901121	0.441074434901121	0.75	0.666666666666667	0.75	0.583333333333333	0.833333333333333	0.333333333333333	0.833333333333333	0.5	0.833333333333333	0.916666666666667	1	0.666666666666667	0.916666666666667	0	0.25	0.666666666666667	0.583333333333333
S229	0.548815536468909	0.583333333333333	0.416666666666667	0.5	0.75	0.75	0.857741101567788	0.5	0.916666666666667	0.416666666666667	0.75	0.916666666666667	0.416666666666667	0.916666666666667	0.5	0.5	0.622038841172272	0.666666666666667	0.333333333333333	0.583333333333333	0.833333333333333	0.916666666666667	0.833333333333333	0.764297739604484	1	0.597631072937817	0.583333333333333	0.583333333333333	0.666666666666667	0.916666666666667	0.774407768234454	0.524407768234454	0.75	0.5	0.833333333333333	0.583333333333333	0.916666666666667	0.416666666666667	0.75	0.416666666666667	0.833333333333333	0.916666666666667	0.916666666666667	0.666666666666667	0.916666666666667	0.25	0	0.666666666666667	0.583333333333333
S230	0.715482203135575	0.75	0.666666666666667	0.833333333333333	0.833333333333333	0.666666666666667	0.75	0.25	0.833333333333333	0.583333333333333	0.75	0.833333333333333	0.75	0.75	0.333333333333333	0.5	0.680964406271151	0.583333333333333	0.5	0.666666666666667	0.833333333333333	0.916666666666667	0.833333333333333	0.680964406271151	0.833333333333333	0.680964406271151	0.75	0.583333333333333	0.916666666666667	0.916666666666667	1	0.691074434901121	0.75	0.666666666666667	0.833333333333333	0.666666666666667	0.75	0.583333333333333	0.833333333333333	0.5	0.666666666666667	0.833333333333333	0.916666666666667	0.798815536468909	0.666666666666667	0.666666666666667	0.666666666666667	0	0.75
S235	0.548815536468909	0.583333333333333	0.666666666666667	0.5	0.666666666666667	0.833333333333333	0.691074434901121	0.583333333333333	0.916666666666667	0.666666666666667	0.75	0.833333333333333	0.5	0.916666666666667	0.666666666666667	0.583333333333333	0.622038841172272	0.833333333333333	0.666666666666667	0.75	0.75	0.916666666666667	0.833333333333333	0.823223304703363	0.916666666666667	0.597631072937817	0.666666666666667	0.666666666666667	0.833333333333333	0.916666666666667	0.857741101567788	0.583333333333333	0.5	0.666666666666667	0.833333333333333	0.416666666666667	0.916666666666667	0.5	0.833333333333333	0.5	0.916666666666667	0.833333333333333	1	0.75	0.833333333333333	0.583333333333333	0.583333333333333	0.75	0
S236	0.465482203135575	0.25	0.666666666666667	0.5	0.916666666666667	0.75	0.857741101567788	0.583333333333333	0.916666666666667	0.416666666666667	0.833333333333333	0.833333333333333	0.416666666666667	0.916666666666667	0.583333333333333	0.666666666666667	0.455372174505605	0.666666666666667	0.416666666666667	0.583333333333333	0.833333333333333	0.916666666666667	0.833333333333333	0.597631072937817	0.833333333333333	0.622038841172272	0.583333333333333	0.416666666666667	0.75	1	0.691074434901121	0.524407768234454	0.75	0.666666666666667	0.666666666666667	0.75	0.916666666666667	0.5	0.833333333333333	0.666666666666667	0.666666666666667	1	1	0.357741101567788	0.833333333333333	0.583333333333333	0.583333333333333	0.666666666666667	0.75
S237	0.941074434901121	0.916666666666667	1	0.916666666666667	0.916666666666667	1	1	1	1	1	1	1	1	1	1	1	0.941074434901121	0.916666666666667	1	0.916666666666667	0.916666666666667	0.75	0.916666666666667	0.916666666666667	0.916666666666667	0.941074434901121	0.833333333333333	1	0.833333333333333	0.916666666666667	1	0.941074434901121	1	1	0.75	1	1	1	0.833333333333333	1	0.916666666666667	1	1	0.916666666666667	1	1	1	1	1
S238	0.465482203135575	0.5	0.5	0.333333333333333	0.833333333333333	0.833333333333333	0.941074434901121	0.583333333333333	1	0.5	0.833333333333333	0.916666666666667	0.5	1	0.5	0.5	0.597631072937817	0.583333333333333	0.416666666666667	0.666666666666667	0.75	0.833333333333333	0.75	0.680964406271151	0.916666666666667	0.538705507838938	0.666666666666667	0.5	0.666666666666667	0.916666666666667	0.691074434901121	0.465482203135575	0.833333333333333	0.583333333333333	0.75	0.666666666666667	1	0.5	0.666666666666667	0.5	0.916666666666667	1	1	0.5	0.916666666666667	0.5	0.333333333333333	0.75	0.666666666666667
S239	0.632148869802242	0.680964406271151	0.73988997137003	0.715482203135575	0.573223304703363	0.632148869802242	0.514297739604484	0.656556638036696	0.656556638036696	0.73988997137003	0.857741101567788	0.607741101567788	0.73988997137003	0.656556638036696	0.656556638036696	0.656556638036696	0.590482203135575	0.715482203135575	0.656556638036696	0.73988997137003	0.548815536468909	0.673815536468909	0.48988997137003	0.573223304703363	0.632148869802242	0.548815536468909	0.882148869802242	0.73988997137003	0.48988997137003	0.632148869802242	0.823223304703363	0.757148869802242	0.882148869802242	0.73988997137003	0.798815536468909	0.656556638036696	0.632148869802242	0.680964406271151	0.430964406271151	0.715482203135575	0.882148869802242	0.680964406271151	0.774407768234454	0.73988997137003	0.715482203135575	0.680964406271151	0.656556638036696	0.656556638036696	0.656556638036696
S245	0.833333333333333	0.916666666666667	0.916666666666667	0.833333333333333	0.666666666666667	0.75	0.691074434901121	0.833333333333333	0.666666666666667	0.916666666666667	0.75	0.583333333333333	0.916666666666667	0.583333333333333	0.833333333333333	0.75	0.715482203135575	0.833333333333333	0.833333333333333	0.916666666666667	0.416666666666667	0.441074434901121	0.5	0.680964406271151	0.666666666666667	0.504187710974514	1	0.916666666666667	0.583333333333333	0.666666666666667	0.833333333333333	0.715482203135575	1	0.916666666666667	0.833333333333333	0.916666666666667	0.833333333333333	0.916666666666667	0.583333333333333	0.833333333333333	0.916666666666667	0.5	0.75	0.916666666666667	0.416666666666667	0.916666666666667	0.833333333333333	0.833333333333333	0.75
S246	0.548815536468909	0.5	0.416666666666667	0.416666666666667	0.666666666666667	0.75	0.857741101567788	0.416666666666667	0.916666666666667	0.333333333333333	0.75	0.916666666666667	0.333333333333333	0.916666666666667	0.5	0.5	0.622038841172272	0.666666666666667	0.25	0.416666666666667	0.833333333333333	0.916666666666667	0.833333333333333	0.764297739604484	1	0.538705507838939	0.583333333333333	0.416666666666667	0.75	0.916666666666667	0.774407768234454	0.441074434901121	0.666666666666667	0.416666666666667	0.75	0.5	0.916666666666667	0.333333333333333	0.75	0.333333333333333	0.833333333333333	0.916666666666667	1	0.666666666666667	0.916666666666667	0.416666666666667	0.25	0.666666666666667	0.5
S247	0.774407768234454	0.774407768234454	0.715482203135575	0.691074434901121	0.382148869802242	0.548815536468909	0.548815536468909	0.632148869802242	0.691074434901121	0.715482203135575	0.632148869802242	0.524407768234454	0.774407768234454	0.691074434901121	0.632148869802242	0.798815536468909	0.691074434901121	0.632148869802242	0.632148869802242	0.882148869802242	0.441074434901121	0.632148869802242	0.607741101567788	0.563113276073393	0.632148869802242	0.580372174505605	0.857741101567788	0.857741101567788	0.524407768234454	0.607741101567788	0.857741101567788	0.732741101567788	0.941074434901121	0.715482203135575	0.857741101567788	0.632148869802242	0.632148869802242	0.715482203135575	0.215482203135575	0.715482203135575	0.715482203135575	0.774407768234454	0.75	0.632148869802242	0.691074434901121	0.798815536468909	0.632148869802242	0.798815536468909	0.774407768234454
S248	0.941074434901121	1	0.916666666666667	1	0.583333333333333	0.666666666666667	0.75	0.833333333333333	0.583333333333333	0.916666666666667	0.666666666666667	0.666666666666667	0.916666666666667	0.583333333333333	0.833333333333333	0.833333333333333	0.73988997137003	0.916666666666667	0.833333333333333	0.916666666666667	0.5	0.691074434901121	0.75	0.715482203135575	0.666666666666667	0.680964406271151	0.916666666666667	0.833333333333333	0.833333333333333	0.666666666666667	0.833333333333333	0.882148869802242	0.916666666666667	0.916666666666667	1	0.916666666666667	0.583333333333333	0.916666666666667	0.833333333333333	0.75	0.583333333333333	0.666666666666667	0.75	0.941074434901121	0.583333333333333	0.916666666666667	0.916666666666667	0.75	0.916666666666667
S249	0.882148869802242	0.833333333333333	0.666666666666667	0.75	0.5	0.75	0.524407768234454	0.75	0.666666666666667	0.833333333333333	0.75	0.75	0.75	0.583333333333333	0.75	0.916666666666667	0.680964406271151	0.833333333333333	0.666666666666667	0.916666666666667	0.583333333333333	0.774407768234454	0.666666666666667	0.73988997137003	0.75	0.705372174505605	0.666666666666667	0.833333333333333	0.666666666666667	0.75	0.833333333333333	0.941074434901121	0.833333333333333	0.75	0.916666666666667	0.75	0.75	0.833333333333333	0.583333333333333	0.833333333333333	0.833333333333333	0.666666666666667	0.75	0.75	0.75	0.916666666666667	0.75	0.916666666666667	0.75
S250	0.632148869802242	0.583333333333333	0.666666666666667	0.25	0.583333333333333	0.833333333333333	0.774407768234454	0.583333333333333	0.833333333333333	0.583333333333333	0.833333333333333	0.916666666666667	0.333333333333333	0.916666666666667	0.666666666666667	0.583333333333333	0.622038841172272	0.833333333333333	0.583333333333333	0.666666666666667	0.833333333333333	0.916666666666667	0.833333333333333	0.764297739604484	1	0.479779942740059	0.583333333333333	0.583333333333333	0.833333333333333	0.833333333333333	0.774407768234454	0.524407768234454	0.583333333333333	0.666666666666667	0.833333333333333	0.583333333333333	0.833333333333333	0.583333333333333	0.833333333333333	0.333333333333333	0.916666666666667	0.916666666666667	1	0.607741101567788	0.916666666666667	0.583333333333333	0.5	0.75	0.416666666666667
S251	0.75	0.622038841172272	0.823223304703363	0.622038841172272	0.597631072937817	0.798815536468909	0.73988997137003	0.597631072937817	0.715482203135575	0.680964406271151	0.774407768234454	0.857741101567788	0.622038841172272	0.715482203135575	0.656556638036696	0.798815536468909	0.673815536468909	0.715482203135575	0.73988997137003	0.680964406271151	0.715482203135575	0.715482203135575	0.465482203135575	0.781556638036696	0.882148869802242	0.548815536468909	0.823223304703363	0.73988997137003	0.715482203135575	0.882148869802242	0.798815536468909	0.639297739604484	0.764297739604484	0.764297739604484	0.73988997137003	0.73988997137003	0.882148869802242	0.680964406271151	0.430964406271151	0.680964406271151	0.73988997137003	0.607741101567788	0.916666666666667	0.680964406271151	0.75	0.73988997137003	0.73988997137003	0.715482203135575	0.622038841172272
S252	0.455372174505605	0.465482203135575	0.715482203135575	0.323223304703363	0.798815536468909	0.857741101567788	0.816074434901121	0.538705507838939	1	0.632148869802242	0.916666666666667	0.916666666666667	0.465482203135575	1	0.597631072937817	0.632148869802242	0.597631072937817	0.715482203135575	0.632148869802242	0.715482203135575	0.774407768234454	0.857741101567788	0.774407768234454	0.61488997137003	0.857741101567788	0.448223304703363	0.548815536468909	0.524407768234454	0.774407768234454	0.941074434901121	0.798815536468909	0.448223304703363	0.573223304703363	0.73988997137003	0.75	0.656556638036696	0.941074434901121	0.632148869802242	0.774407768234454	0.430964406271151	0.941074434901121	1	1	0.399407768234454	0.857741101567788	0.583333333333333	0.607741101567788	0.656556638036697	0.548815536468909
S253	0.798815536468909	0.833333333333333	0.916666666666667	0.75	0.666666666666667	0.916666666666667	0.857741101567788	0.75	0.833333333333333	0.916666666666667	0.833333333333333	0.916666666666667	0.916666666666667	0.833333333333333	0.75	0.916666666666667	0.798815536468909	0.666666666666667	0.833333333333333	0.833333333333333	0.666666666666667	0.5	0.5	0.857741101567788	0.916666666666667	0.622038841172272	1	0.916666666666667	0.583333333333333	0.833333333333333	0.833333333333333	0.798815536468909	1	0.916666666666667	0.666666666666667	0.916666666666667	1	0.916666666666667	0.333333333333333	0.833333333333333	0.833333333333333	0.75	0.916666666666667	0.75	0.75	0.916666666666667	0.833333333333333	0.833333333333333	0.833333333333333
S254	0.816074434901121	0.75	0.524407768234454	0.666666666666667	0.774407768234454	0.691074434901121	0.798815536468909	0.274407768234454	0.941074434901121	0.607741101567788	0.774407768234454	0.916666666666667	0.691074434901121	0.941074434901121	0.191074434901121	0.691074434901121	0.698223304703363	0.25	0.357741101567788	0.774407768234454	0.833333333333333	0.916666666666667	0.833333333333333	0.764297739604484	0.916666666666667	0.73988997137003	0.691074434901121	0.691074434901121	0.666666666666667	0.916666666666667	1	0.774407768234454	0.857741101567788	0.524407768234454	0.75	0.607741101567788	0.857741101567788	0.607741101567788	0.75	0.524407768234454	0.691074434901121	0.941074434901121	1	0.774407768234454	0.75	0.691074434901121	0.524407768234454	0.441074434901121	0.691074434901121
S255	0.774407768234454	0.833333333333333	0.916666666666667	0.833333333333333	0.75	0.916666666666667	0.857741101567788	0.833333333333333	1	0.916666666666667	0.916666666666667	0.916666666666667	0.916666666666667	1	0.833333333333333	0.916666666666667	0.798815536468909	0.833333333333333	0.833333333333333	0.833333333333333	0.833333333333333	0.75	0.75	0.941074434901121	1	0.798815536468909	1	0.916666666666667	0.75	0.833333333333333	0.916666666666667	0.916666666666667	1	0.916666666666667	0.666666666666667	0.833333333333333	1	0.833333333333333	0.666666666666667	0.833333333333333	1	1	0.833333333333333	0.833333333333333	0.916666666666667	0.833333333333333	0.833333333333333	0.916666666666667	0.75
S256	0.632148869802242	0.583333333333333	0.583333333333333	0.25	0.916666666666667	0.916666666666667	0.857741101567788	0.75	1	0.75	0.916666666666667	1	0.5	1	0.666666666666667	0.75	0.680964406271151	0.75	0.666666666666667	0.75	0.833333333333333	0.833333333333333	0.833333333333333	0.73988997137003	0.916666666666667	0.622038841172272	0.5	0.666666666666667	0.75	0.916666666666667	0.774407768234454	0.632148869802242	0.666666666666667	0.666666666666667	0.833333333333333	0.833333333333333	1	0.75	0.833333333333333	0.666666666666667	0.916666666666667	1	1	0.5	1	0.75	0.583333333333333	0.916666666666667	0.666666666666667
S257	0.548815536468909	0.666666666666667	0.666666666666667	0.583333333333333	0.833333333333333	0.75	0.857741101567788	0.666666666666667	0.833333333333333	0.5	0.833333333333333	0.833333333333333	0.416666666666667	0.833333333333333	0.583333333333333	0.583333333333333	0.573223304703363	0.833333333333333	0.583333333333333	0.583333333333333	0.833333333333333	1	0.916666666666667	0.680964406271151	0.916666666666667	0.597631072937817	0.666666666666667	0.5	0.916666666666667	1	0.691074434901121	0.465482203135575	0.75	0.75	0.75	0.583333333333333	0.833333333333333	0.5	0.833333333333333	0.416666666666667	0.75	0.916666666666667	1	0.465482203135575	0.916666666666667	0.333333333333333	0.5	0.666666666666667	0.666666666666667
S258	0.48988997137003	0.524407768234454	0.607741101567788	0.607741101567788	0.833333333333333	0.774407768234454	0.857741101567788	0.524407768234454	0.916666666666667	0.441074434901121	0.691074434901121	0.857741101567788	0.441074434901121	0.916666666666667	0.524407768234454	0.524407768234454	0.639297739604484	0.691074434901121	0.357741101567788	0.583333333333333	0.857741101567788	1	0.916666666666667	0.73988997137003	0.941074434901121	0.639297739604484	0.691074434901121	0.5	0.857741101567788	1	0.857741101567788	0.48988997137003	0.75	0.607741101567788	0.833333333333333	0.524407768234454	0.916666666666667	0.441074434901121	0.833333333333333	0.583333333333333	0.774407768234454	0.857741101567788	1	0.774407768234454	0.774407768234454	0.416666666666667	0.441074434901121	0.583333333333333	0.607741101567788
S259	0.382148869802242	0.25	0.416666666666667	0.5	0.75	0.666666666666667	0.857741101567788	0.416666666666667	0.833333333333333	0.166666666666667	0.75	0.833333333333333	0.25	0.833333333333333	0.583333333333333	0.416666666666667	0.420854377641181	0.75	0.333333333333333	0.333333333333333	0.916666666666667	1	0.916666666666667	0.680964406271151	0.916666666666667	0.538705507838939	0.5	0.583333333333333	0.833333333333333	1	0.691074434901121	0.357741101567788	0.666666666666667	0.416666666666667	0.75	0.416666666666667	0.833333333333333	0.0833333333333333	0.833333333333333	0.333333333333333	0.666666666666667	0.916666666666667	1	0.524407768234454	0.916666666666667	0.25	0.333333333333333	0.583333333333333	0.5
S260	0.916666666666667	0.916666666666667	1	0.916666666666667	0.75	0.75	0.691074434901121	1	0.666666666666667	0.916666666666667	0.833333333333333	0.666666666666667	0.916666666666667	0.5	1	0.833333333333333	0.774407768234454	1	1	0.916666666666667	0.666666666666667	0.774407768234454	0.583333333333333	0.715482203135575	0.666666666666667	0.646446609406726	1	1	0.916666666666667	0.833333333333333	0.833333333333333	0.774407768234454	1	1	0.916666666666667	1	0.666666666666667	0.916666666666667	0.833333333333333	1	0.916666666666667	0.416666666666667	0.5	0.916666666666667	0.583333333333333	0.916666666666667	1	0.916666666666667	0.916666666666667
S261	0.548815536468909	0.5	0.416666666666667	0.416666666666667	0.666666666666667	0.75	0.857741101567788	0.416666666666667	0.916666666666667	0.333333333333333	0.75	0.916666666666667	0.333333333333333	0.916666666666667	0.5	0.5	0.622038841172272	0.666666666666667	0.25	0.416666666666667	0.833333333333333	0.916666666666667	0.833333333333333	0.764297739604484	1	0.538705507838939	0.583333333333333	0.416666666666667	0.75	0.916666666666667	0.774407768234454	0.441074434901121	0.666666666666667	0.416666666666667	0.75	0.5	0.916666666666667	0.333333333333333	0.75	0.333333333333333	0.833333333333333	0.916666666666667	1	0.666666666666667	0.916666666666667	0.416666666666667	0.25	0.666666666666667	0.5
S262	0.916666666666667	1	0.916666666666667	0.833333333333333	0.583333333333333	0.75	0.607741101567788	0.916666666666667	0.75	1	0.666666666666667	0.5	1	0.5	0.916666666666667	0.833333333333333	0.941074434901121	0.916666666666667	0.916666666666667	1	0.5	0.583333333333333	0.75	0.573223304703363	0.5	0.622038841172272	1	1	0.75	0.583333333333333	0.833333333333333	0.73988997137003	1	0.916666666666667	1	0.916666666666667	0.666666666666667	1	0.666666666666667	0.916666666666667	0.833333333333333	0.75	0.75	0.941074434901121	0.583333333333333	1	0.916666666666667	0.916666666666667	0.833333333333333
S270	0.465482203135575	0.583333333333333	0.833333333333333	0.666666666666667	0.75	0.833333333333333	0.666666666666667	0.75	0.833333333333333	0.666666666666667	0.75	0.75	0.583333333333333	0.833333333333333	0.75	0.583333333333333	0.680964406271151	0.916666666666667	0.666666666666667	0.75	0.75	1	0.916666666666667	0.680964406271151	0.833333333333333	0.73988997137003	0.583333333333333	0.583333333333333	0.833333333333333	1	0.941074434901121	0.666666666666667	0.416666666666667	0.833333333333333	0.833333333333333	0.416666666666667	0.833333333333333	0.666666666666667	0.833333333333333	0.666666666666667	0.916666666666667	0.833333333333333	0.916666666666667	0.75	0.833333333333333	0.583333333333333	0.666666666666667	0.75	0.333333333333333
S271	0.661611652351682	0.521446609406726	0.646446609406726	0.609834957055045	0.698223304703363	0.484834957055045	0.573223304703363	0.308058261758408	0.823223304703363	0.609834957055045	0.609834957055045	0.698223304703363	0.609834957055045	0.823223304703363	0.308058261758408	0.698223304703363	0.573223304703363	0.308058261758408	0.433058261758408	0.823223304703363	0.609834957055045	0.823223304703363	0.698223304703363	0.521446609406726	0.609834957055045	0.536611652351682	0.734834957055045	0.698223304703363	0.609834957055045	0.823223304703363	0.849111652351682	0.635723304703363	0.823223304703363	0.646446609406726	0.609834957055045	0.609834957055045	0.698223304703363	0.609834957055045	0.698223304703363	0.573223304703363	0.558058261758408	0.823223304703363	1	0.521446609406726	0.573223304703363	0.698223304703363	0.609834957055045	0.484834957055045	0.521446609406726
S272	0.916666666666667	0.916666666666667	1	1	0.75	0.583333333333333	0.691074434901121	1	0.666666666666667	0.916666666666667	0.916666666666667	0.5	0.916666666666667	0.75	0.916666666666667	1	0.632148869802242	1	0.916666666666667	0.833333333333333	0.833333333333333	0.857741101567788	0.916666666666667	0.632148869802242	0.583333333333333	0.73988997137003	1	0.75	0.666666666666667	0.666666666666667	0.666666666666667	0.798815536468909	1	1	0.833333333333333	0.916666666666667	0.583333333333333	0.916666666666667	0.75	1	0.75	0.75	0.833333333333333	0.774407768234454	0.75	0.833333333333333	1	1	1
S273	0.857741101567788	0.833333333333333	0.916666666666667	0.916666666666667	0.416666666666667	0.416666666666667	0.607741101567788	0.75	0.416666666666667	0.75	0.666666666666667	0.5	0.75	0.5	0.75	0.75	0.573223304703363	0.916666666666667	0.833333333333333	0.833333333333333	0.583333333333333	0.774407768234454	0.666666666666667	0.48988997137003	0.583333333333333	0.47977994274006	0.916666666666667	0.833333333333333	0.75	0.666666666666667	0.75	0.632148869802242	0.833333333333333	0.916666666666667	0.833333333333333	0.75	0.416666666666667	0.75	0.666666666666667	0.75	0.75	0.666666666666667	0.666666666666667	0.833333333333333	0.583333333333333	0.75	0.833333333333333	0.666666666666667	0.833333333333333
S274	0.916666666666667	0.833333333333333	1	0.833333333333333	0.5	0.666666666666667	0.774407768234454	0.916666666666667	0.666666666666667	0.833333333333333	0.666666666666667	0.416666666666667	0.833333333333333	0.666666666666667	0.916666666666667	0.833333333333333	0.715482203135575	0.916666666666667	0.916666666666667	0.916666666666667	0.75	0.916666666666667	0.833333333333333	0.607741101567788	0.666666666666667	0.597631072937817	0.916666666666667	0.916666666666667	0.833333333333333	0.666666666666667	0.524407768234454	0.715482203135575	1	1	0.833333333333333	0.75	0.583333333333333	0.833333333333333	0.833333333333333	0.833333333333333	0.833333333333333	0.916666666666667	0.833333333333333	0.833333333333333	0.583333333333333	0.833333333333333	0.916666666666667	0.833333333333333	0.833333333333333
S275	0.48988997137003	0.465482203135575	0.382148869802242	0.465482203135575	0.666666666666667	0.774407768234454	0.73988997137003	0.298815536468909	0.916666666666667	0.382148869802242	0.691074434901121	0.857741101567788	0.382148869802242	0.916666666666667	0.465482203135575	0.382148869802242	0.538705507838938	0.715482203135575	0.382148869802242	0.524407768234454	0.774407768234454	0.916666666666667	0.833333333333333	0.73988997137003	0.941074434901121	0.497038841172272	0.548815536468909	0.607741101567788	0.774407768234454	0.916666666666667	0.774407768234454	0.399407768234454	0.607741101567788	0.382148869802242	0.833333333333333	0.465482203135575	0.916666666666667	0.298815536468909	0.774407768234454	0.357741101567788	0.774407768234454	0.857741101567788	1	0.656556638036696	0.857741101567788	0.524407768234454	0.382148869802242	0.524407768234454	0.298815536468909
S276	0.622038841172272	0.47977994274006	0.538705507838938	0.622038841172272	0.823223304703363	0.656556638036696	0.764297739604484	0.622038841172272	0.857741101567788	0.420854377641181	0.680964406271151	0.73988997137003	0.361928812542302	0.798815536468909	0.680964406271151	0.705372174505605	0.423815536468909	0.916666666666667	0.622038841172272	0.420854377641181	0.941074434901121	0.882148869802242	1	0.590482203135575	0.73988997137003	0.573223304703363	0.47977994274006	0.646446609406726	0.798815536468909	0.823223304703363	0.538705507838939	0.47977994274006	0.563113276073393	0.538705507838939	0.798815536468909	0.680964406271151	0.73988997137003	0.479779942740059	1	0.646446609406726	0.538705507838938	0.941074434901121	1	0.514297739604484	0.882148869802242	0.622038841172272	0.622038841172272	0.764297739604484	0.646446609406726
S277	0.48988997137003	0.215482203135575	0.524407768234454	0.548815536468909	0.857741101567788	0.75	0.941074434901121	0.441074434901121	0.916666666666667	0.298815536468909	0.833333333333333	0.833333333333333	0.465482203135575	0.916666666666667	0.583333333333333	0.524407768234454	0.538705507838939	0.583333333333333	0.357741101567788	0.465482203135575	0.833333333333333	0.916666666666667	0.833333333333333	0.61488997137003	0.833333333333333	0.597631072937817	0.691074434901121	0.607741101567788	0.75	1	0.791666666666667	0.430964406271151	0.798815536468909	0.524407768234454	0.666666666666667	0.524407768234454	0.916666666666667	0.215482203135575	0.75	0.548815536468909	0.666666666666667	1	1	0.548815536468909	0.833333333333333	0.441074434901121	0.524407768234454	0.583333333333333	0.691074434901121
S278	0.548815536468909	0.5	0.5	0.666666666666667	0.75	0.75	0.916666666666667	0.25	0.916666666666667	0.25	0.75	0.916666666666667	0.416666666666667	0.916666666666667	0.416666666666667	0.416666666666667	0.622038841172272	0.583333333333333	0.333333333333333	0.5	0.916666666666667	1	0.916666666666667	0.823223304703363	1	0.73988997137003	0.583333333333333	0.583333333333333	0.833333333333333	1	0.916666666666667	0.607741101567788	0.666666666666667	0.416666666666667	0.833333333333333	0.416666666666667	0.916666666666667	0.333333333333333	0.833333333333333	0.5	0.583333333333333	0.916666666666667	1	0.774407768234454	0.833333333333333	0.583333333333333	0.5	0.416666666666667	0.666666666666667
S281	0.857741101567788	0.916666666666667	0.833333333333333	0.916666666666667	0.916666666666667	0.666666666666667	0.666666666666667	0.75	0.833333333333333	0.75	0.833333333333333	0.833333333333333	0.833333333333333	0.833333333333333	0.75	0.75	0.823223304703363	0.833333333333333	0.75	0.666666666666667	0.916666666666667	0.666666666666667	0.916666666666667	0.73988997137003	0.75	0.823223304703363	0.833333333333333	0.75	1	0.833333333333333	0.941074434901121	0.857741101567788	0.833333333333333	0.833333333333333	0.75	0.833333333333333	0.666666666666667	0.833333333333333	0.833333333333333	0.666666666666667	0.916666666666667	0.833333333333333	0.833333333333333	0.798815536468909	0.833333333333333	0.75	0.75	0.583333333333333	0.916666666666667
S282	0.774407768234454	0.833333333333333	0.75	0.75	0.75	0.833333333333333	0.857741101567788	0.75	0.916666666666667	0.75	0.833333333333333	0.916666666666667	0.75	0.916666666666667	0.75	0.666666666666667	0.73988997137003	0.833333333333333	0.666666666666667	0.75	0.833333333333333	0.666666666666667	0.833333333333333	0.941074434901121	1	0.798815536468909	0.916666666666667	0.75	0.75	0.916666666666667	0.916666666666667	0.833333333333333	0.916666666666667	0.75	0.666666666666667	0.833333333333333	0.916666666666667	0.75	0.833333333333333	0.75	0.916666666666667	0.916666666666667	1	0.916666666666667	0.916666666666667	0.75	0.666666666666667	0.833333333333333	0.75
S283	0.691074434901121	0.666666666666667	0.833333333333333	0.75	0.75	0.833333333333333	0.916666666666667	0.666666666666667	0.833333333333333	0.583333333333333	0.833333333333333	0.916666666666667	0.666666666666667	0.916666666666667	0.666666666666667	0.75	0.73988997137003	0.75	0.666666666666667	0.583333333333333	0.916666666666667	0.75	0.916666666666667	0.882148869802242	1	0.798815536468909	0.833333333333333	0.75	0.833333333333333	1	0.941074434901121	0.691074434901121	0.75	0.75	0.75	0.583333333333333	0.916666666666667	0.583333333333333	0.75	0.583333333333333	0.916666666666667	0.833333333333333	1	0.833333333333333	0.916666666666667	0.583333333333333	0.666666666666667	0.75	0.666666666666667
S284	0.597631072937817	0.48988997137003	0.48988997137003	0.548815536468909	0.607741101567788	0.774407768234454	0.680964406271151	0.180964406271151	0.857741101567788	0.406556638036697	0.774407768234454	0.798815536468909	0.48988997137003	0.798815536468909	0.347631072937818	0.48988997137003	0.573223304703363	0.573223304703363	0.347631072937818	0.548815536468909	0.715482203135575	0.916666666666667	0.774407768234454	0.698223304703363	0.882148869802242	0.573223304703363	0.632148869802242	0.573223304703363	0.715482203135575	0.916666666666667	0.882148869802242	0.531556638036697	0.632148869802242	0.406556638036697	0.833333333333333	0.48988997137003	0.857741101567788	0.406556638036697	0.715482203135575	0.441074434901121	0.632148869802242	0.798815536468909	0.882148869802242	0.73988997137003	0.73988997137003	0.632148869802242	0.48988997137003	0.406556638036696	0.465482203135575
S286	0.632148869802242	0.75	0.583333333333333	0.75	0.75	0.75	0.774407768234454	0.25	0.916666666666667	0.5	0.833333333333333	0.916666666666667	0.75	0.833333333333333	0.25	0.583333333333333	0.597631072937817	0.583333333333333	0.5	0.666666666666667	0.833333333333333	0.916666666666667	0.833333333333333	0.764297739604484	0.916666666666667	0.680964406271151	0.75	0.666666666666667	0.833333333333333	0.916666666666667	0.916666666666667	0.691074434901121	0.75	0.583333333333333	0.833333333333333	0.666666666666667	0.833333333333333	0.583333333333333	0.75	0.416666666666667	0.75	0.916666666666667	1	0.715482203135575	0.833333333333333	0.666666666666667	0.583333333333333	0.25	0.666666666666667
S290	0.632148869802242	0.75	0.583333333333333	0.75	0.666666666666667	0.833333333333333	0.774407768234454	0.5	0.833333333333333	0.5	0.583333333333333	0.833333333333333	0.666666666666667	0.833333333333333	0.5	0.5	0.73988997137003	0.75	0.5	0.666666666666667	0.666666666666667	0.833333333333333	0.75	0.764297739604484	0.916666666666667	0.563113276073393	0.833333333333333	0.666666666666667	0.833333333333333	0.916666666666667	0.857741101567788	0.465482203135575	0.75	0.583333333333333	0.833333333333333	0.583333333333333	0.916666666666667	0.583333333333333	0.666666666666667	0.583333333333333	0.916666666666667	0.75	0.916666666666667	0.916666666666667	0.75	0.583333333333333	0.5	0.583333333333333	0.5
S291	0.715482203135575	0.583333333333333	0.833333333333333	0.416666666666667	0.75	0.916666666666667	0.774407768234454	0.75	0.916666666666667	0.75	0.916666666666667	0.833333333333333	0.583333333333333	0.916666666666667	0.75	0.833333333333333	0.798815536468909	0.75	0.666666666666667	0.833333333333333	0.666666666666667	0.833333333333333	0.75	0.597631072937817	0.833333333333333	0.622038841172272	0.75	0.666666666666667	0.583333333333333	0.916666666666667	0.941074434901121	0.632148869802242	0.75	0.833333333333333	0.75	0.666666666666667	0.916666666666667	0.833333333333333	0.666666666666667	0.666666666666667	1	1	0.916666666666667	0.607741101567788	0.916666666666667	0.666666666666667	0.583333333333333	0.833333333333333	0.666666666666667
S292	0.430964406271151	0.548815536468909	0.524407768234454	0.666666666666667	0.691074434901121	0.833333333333333	0.774407768234454	0.465482203135575	0.857741101567788	0.357741101567788	0.691074434901121	0.833333333333333	0.583333333333333	0.857741101567788	0.524407768234454	0.441074434901121	0.656556638036696	0.75	0.357741101567788	0.524407768234454	0.691074434901121	0.857741101567788	0.774407768234454	0.722631072937817	0.916666666666667	0.538705507838939	0.691074434901121	0.583333333333333	0.833333333333333	0.916666666666667	0.857741101567788	0.423815536468909	0.691074434901121	0.524407768234454	0.833333333333333	0.607741101567788	0.916666666666667	0.465482203135575	0.691074434901121	0.441074434901121	0.857741101567788	0.774407768234454	0.941074434901121	0.791666666666667	0.774407768234454	0.441074434901121	0.416666666666667	0.548815536468909	0.524407768234454
S293	0.781556638036696	0.656556638036696	0.73988997137003	0.680964406271151	0.691074434901121	0.715482203135575	0.798815536468909	0.656556638036696	0.75	0.573223304703363	0.857741101567788	0.798815536468909	0.514297739604484	0.833333333333333	0.73988997137003	0.73988997137003	0.639297739604484	0.941074434901121	0.73988997137003	0.48988997137003	0.941074434901121	0.774407768234454	0.941074434901121	0.666666666666667	0.857741101567788	0.597631072937817	0.73988997137003	0.680964406271151	0.857741101567788	0.857741101567788	0.791666666666667	0.555964406271151	0.597631072937817	0.715482203135575	0.632148869802242	0.656556638036696	0.691074434901121	0.573223304703363	0.882148869802242	0.573223304703363	0.833333333333333	0.916666666666667	0.941074434901121	0.715482203135575	0.941074434901121	0.656556638036696	0.73988997137003	0.73988997137003	0.715482203135575
S294	0.465482203135575	0.715482203135575	0.798815536468909	0.656556638036696	0.656556638036696	0.656556638036696	0.656556638036696	0.656556638036696	0.798815536468909	0.774407768234454	0.73988997137003	0.632148869802242	0.656556638036696	0.73988997137003	0.573223304703363	0.548815536468909	0.441074434901121	0.798815536468909	0.715482203135575	0.857741101567788	0.632148869802242	0.823223304703363	0.656556638036696	0.504187710974514	0.656556638036696	0.455372174505605	0.656556638036696	0.573223304703363	0.715482203135575	0.798815536468909	0.73988997137003	0.507148869802242	0.656556638036696	0.857741101567788	0.774407768234454	0.607741101567788	0.73988997137003	0.715482203135575	0.715482203135575	0.715482203135575	0.823223304703363	0.656556638036696	0.857741101567788	0.555964406271151	0.514297739604484	0.715482203135575	0.715482203135575	0.656556638036696	0.573223304703363
S295	1	1	1	1	0.833333333333333	0.833333333333333	0.833333333333333	0.916666666666667	0.75	1	0.833333333333333	0.833333333333333	1	0.75	0.916666666666667	0.916666666666667	0.857741101567788	0.916666666666667	0.916666666666667	1	0.666666666666667	0.691074434901121	0.75	0.857741101567788	0.833333333333333	0.823223304703363	1	0.833333333333333	0.916666666666667	0.833333333333333	1	0.941074434901121	1	1	0.916666666666667	1	0.833333333333333	1	0.833333333333333	0.916666666666667	0.833333333333333	0.75	0.666666666666667	0.941074434901121	0.666666666666667	1	1	0.75	1
S296	0.916666666666667	0.916666666666667	1	0.916666666666667	0.583333333333333	0.666666666666667	0.75	0.916666666666667	0.666666666666667	0.916666666666667	0.666666666666667	0.583333333333333	0.916666666666667	0.5	0.916666666666667	0.833333333333333	0.656556638036696	0.916666666666667	0.916666666666667	1	0.5	0.607741101567788	0.583333333333333	0.573223304703363	0.583333333333333	0.597631072937817	1	0.916666666666667	0.666666666666667	0.75	0.833333333333333	0.798815536468909	1	1	0.833333333333333	0.833333333333333	0.666666666666667	0.916666666666667	0.666666666666667	0.916666666666667	0.833333333333333	0.666666666666667	0.666666666666667	0.916666666666667	0.5	0.916666666666667	0.916666666666667	0.833333333333333	0.916666666666667
S297	1	1	1	1	0.916666666666667	0.916666666666667	0.916666666666667	0.833333333333333	0.833333333333333	1	0.916666666666667	0.916666666666667	1	0.833333333333333	0.833333333333333	0.916666666666667	0.941074434901121	0.833333333333333	0.916666666666667	1	0.75	0.833333333333333	0.833333333333333	0.916666666666667	0.916666666666667	0.882148869802242	1	0.916666666666667	1	0.916666666666667	1	0.941074434901121	0.916666666666667	1	1	1	0.916666666666667	1	0.916666666666667	0.916666666666667	0.75	0.833333333333333	0.833333333333333	0.941074434901121	0.75	1	1	0.75	1
S298	1	1	1	1	0.774407768234454	0.774407768234454	0.691074434901121	1	0.691074434901121	1	0.857741101567788	0.691074434901121	1	0.691074434901121	1	0.916666666666667	0.875	1	1	0.916666666666667	0.607741101567788	0.798815536468909	0.607741101567788	0.732741101567788	0.691074434901121	0.840482203135575	1	0.916666666666667	0.774407768234454	0.774407768234454	1	0.958333333333333	1	1	1	0.916666666666667	0.691074434901121	1	0.691074434901121	0.916666666666667	0.916666666666667	0.774407768234454	0.691074434901121	0.899407768234454	0.774407768234454	1	1	0.833333333333333	1
S299	0.598707857966082	0.636363636363636	0.363636363636364	0.545454545454545	0.636363636363636	0.818181818181818	0.844808474437587	0.363636363636364	0.909090909090909	0.454545454545455	0.818181818181818	0.909090909090909	0.545454545454545	0.909090909090909	0.545454545454545	0.363636363636364	0.651961170477619	0.727272727272727	0.454545454545455	0.545454545454545	0.818181818181818	0.909090909090909	0.818181818181818	0.807152696040032	1	0.625334514221851	0.636363636363636	0.727272727272727	0.818181818181818	0.909090909090909	0.909090909090909	0.572081201710314	0.727272727272727	0.454545454545455	0.818181818181818	0.454545454545455	0.909090909090909	0.272727272727273	0.727272727272727	0.272727272727273	0.818181818181818	0.909090909090909	1	0.689616948875173	0.909090909090909	0.545454545454545	0.454545454545455	0.545454545454545	0.454545454545455
S300	0.465482203135575	0.416666666666667	0.5	0.416666666666667	0.666666666666667	0.833333333333333	0.774407768234454	0.441074434901121	0.916666666666667	0.416666666666667	0.833333333333333	0.916666666666667	0.333333333333333	0.916666666666667	0.607741101567788	0.5	0.563113276073393	0.833333333333333	0.416666666666667	0.5	0.774407768234454	0.916666666666667	0.833333333333333	0.781556638036696	1	0.497038841172272	0.5	0.5	0.833333333333333	0.916666666666667	0.774407768234454	0.441074434901121	0.524407768234454	0.5	0.833333333333333	0.666666666666667	0.916666666666667	0.416666666666667	0.833333333333333	0.274407768234454	0.774407768234454	0.916666666666667	1	0.566074434901121	0.916666666666667	0.5	0.416666666666667	0.607741101567788	0.416666666666667
S301	0.548815536468909	0.48988997137003	0.715482203135575	0.406556638036696	0.774407768234454	0.73988997137003	0.798815536468909	0.48988997137003	0.941074434901121	0.573223304703363	0.73988997137003	0.916666666666667	0.406556638036696	0.941074434901121	0.573223304703363	0.607741101567788	0.61488997137003	0.73988997137003	0.656556638036696	0.715482203135575	0.857741101567788	0.941074434901121	0.857741101567788	0.639297739604484	0.882148869802242	0.531556638036696	0.48988997137003	0.632148869802242	0.798815536468909	1	0.75	0.482741101567788	0.347631072937818	0.715482203135575	0.774407768234454	0.48988997137003	0.882148869802242	0.548815536468909	0.857741101567788	0.48988997137003	0.882148869802242	0.941074434901121	1	0.531556638036696	0.857741101567788	0.632148869802242	0.573223304703363	0.632148869802242	0.406556638036696
S302	0.372038841172272	0.382148869802242	0.465482203135575	0.406556638036696	0.798815536468909	0.916666666666667	0.875	0.632148869802242	1	0.548815536468909	0.833333333333333	0.916666666666667	0.465482203135575	1	0.715482203135575	0.465482203135575	0.563113276073393	0.774407768234454	0.548815536468909	0.632148869802242	0.774407768234454	0.857741101567788	0.774407768234454	0.757148869802242	0.916666666666667	0.531556638036696	0.548815536468909	0.48988997137003	0.774407768234454	0.941074434901121	0.732741101567788	0.48988997137003	0.656556638036696	0.632148869802242	0.75	0.715482203135575	1	0.465482203135575	0.774407768234454	0.48988997137003	0.916666666666667	1	1	0.48988997137003	0.916666666666667	0.548815536468909	0.548815536468909	0.75	0.548815536468909
S303	0.548815536468909	0.5	0.416666666666667	0.5	0.916666666666667	1	0.857741101567788	0.75	1	0.666666666666667	1	1	0.583333333333333	1	0.833333333333333	0.666666666666667	0.705372174505605	0.833333333333333	0.416666666666667	0.5	0.833333333333333	0.833333333333333	0.833333333333333	0.798815536468909	0.916666666666667	0.622038841172272	0.416666666666667	0.583333333333333	0.833333333333333	0.916666666666667	0.774407768234454	0.607741101567788	0.666666666666667	0.583333333333333	0.666666666666667	0.916666666666667	1	0.666666666666667	0.833333333333333	0.583333333333333	0.916666666666667	1	1	0.607741101567788	1	0.666666666666667	0.583333333333333	0.833333333333333	0.666666666666667
S304	1	1	0.916666666666667	0.916666666666667	0.666666666666667	0.833333333333333	0.691074434901121	0.916666666666667	0.666666666666667	1	0.833333333333333	0.75	1	0.583333333333333	0.916666666666667	0.916666666666667	0.916666666666667	0.916666666666667	0.916666666666667	1	0.416666666666667	0.524407768234454	0.583333333333333	0.715482203135575	0.666666666666667	0.764297739604484	1	1	0.666666666666667	0.75	1	0.941074434901121	1	0.916666666666667	0.916666666666667	0.916666666666667	0.75	1	0.666666666666667	0.833333333333333	0.833333333333333	0.75	0.5	0.941074434901121	0.75	1	0.916666666666667	0.916666666666667	0.916666666666667
S305	0.632148869802242	0.583333333333333	0.416666666666667	0.583333333333333	0.75	0.916666666666667	0.774407768234454	0.583333333333333	0.916666666666667	0.583333333333333	0.833333333333333	1	0.5	0.916666666666667	0.75	0.583333333333333	0.646446609406726	0.916666666666667	0.5	0.416666666666667	0.916666666666667	0.916666666666667	0.916666666666667	0.941074434901121	1	0.680964406271151	0.5	0.5	0.916666666666667	0.916666666666667	0.774407768234454	0.666666666666667	0.583333333333333	0.416666666666667	0.833333333333333	0.666666666666667	0.916666666666667	0.5	0.916666666666667	0.5	0.833333333333333	0.916666666666667	1	0.774407768234454	1	0.583333333333333	0.583333333333333	0.75	0.416666666666667
S306	0.465482203135575	0.583333333333333	0.583333333333333	0.5	0.75	0.75	0.916666666666667	0.416666666666667	0.916666666666667	0.416666666666667	0.666666666666667	0.916666666666667	0.583333333333333	0.833333333333333	0.416666666666667	0.416666666666667	0.597631072937817	0.666666666666667	0.333333333333333	0.583333333333333	0.916666666666667	1	0.916666666666667	0.764297739604484	1	0.798815536468909	0.5	0.5	0.833333333333333	1	0.857741101567788	0.691074434901121	0.666666666666667	0.583333333333333	0.833333333333333	0.5	0.916666666666667	0.5	0.833333333333333	0.5	0.666666666666667	0.916666666666667	1	0.607741101567788	0.833333333333333	0.583333333333333	0.5	0.5	0.75
S307	0.465482203135575	0.5	0.5	0.5	0.75	0.75	0.774407768234454	0.5	0.916666666666667	0.583333333333333	0.666666666666667	0.916666666666667	0.5	0.916666666666667	0.5	0.583333333333333	0.420854377641181	0.75	0.5	0.75	0.833333333333333	0.916666666666667	0.833333333333333	0.823223304703363	1	0.715482203135575	0.5	0.583333333333333	0.75	0.916666666666667	0.774407768234454	0.75	0.666666666666667	0.583333333333333	0.833333333333333	0.5	0.916666666666667	0.416666666666667	0.833333333333333	0.5	0.75	0.916666666666667	1	0.524407768234454	0.916666666666667	0.583333333333333	0.5	0.666666666666667	0.25
S308	0.548815536468909	0.583333333333333	0.25	0.583333333333333	0.833333333333333	0.833333333333333	0.774407768234454	0.5	0.916666666666667	0.583333333333333	0.833333333333333	1	0.5	0.916666666666667	0.5	0.5	0.504187710974514	0.833333333333333	0.5	0.583333333333333	0.916666666666667	0.916666666666667	0.916666666666667	0.823223304703363	1	0.680964406271151	0.416666666666667	0.583333333333333	0.833333333333333	0.916666666666667	0.75	0.666666666666667	0.583333333333333	0.416666666666667	0.916666666666667	0.75	0.916666666666667	0.416666666666667	0.916666666666667	0.583333333333333	0.75	0.916666666666667	1	0.607741101567788	1	0.666666666666667	0.5	0.666666666666667	0.583333333333333
S309	0.857741101567788	0.916666666666667	1	0.833333333333333	0.5	0.75	0.666666666666667	0.916666666666667	0.666666666666667	0.916666666666667	0.75	0.666666666666667	0.916666666666667	0.583333333333333	0.916666666666667	0.833333333333333	0.774407768234454	0.916666666666667	0.916666666666667	0.916666666666667	0.5	0.774407768234454	0.583333333333333	0.715482203135575	0.75	0.680964406271151	1	0.916666666666667	0.75	0.75	0.916666666666667	0.857741101567788	1	1	0.916666666666667	0.833333333333333	0.75	0.916666666666667	0.5	0.833333333333333	0.916666666666667	0.666666666666667	0.666666666666667	0.774407768234454	0.666666666666667	0.916666666666667	0.916666666666667	0.833333333333333	0.916666666666667
S310	0.475735931288071	0.487867965644036	0.587867965644036	0.387867965644036	0.829289321881345	0.75857864376269	0.75	0.65857864376269	0.829289321881345	0.55857864376269	0.75857864376269	0.85857864376269	0.287867965644036	0.829289321881345	0.65857864376269	0.517157287525381	0.546446609406726	0.85857864376269	0.487867965644036	0.55857864376269	0.929289321881345	1	0.929289321881345	0.737867965644036	0.929289321881345	0.596446609406726	0.317157287525381	0.45857864376269	0.929289321881345	1	0.787867965644036	0.517157287525381	0.458578643762691	0.729289321881345	0.687867965644036	0.587867965644036	0.829289321881345	0.517157287525381	0.929289321881345	0.55857864376269	0.75857864376269	0.9	1	0.587867965644036	0.85857864376269	0.417157287525381	0.55857864376269	0.65857864376269	0.487867965644036
S311	0.857741101567788	0.857741101567788	0.774407768234454	0.691074434901121	0.416666666666667	0.607741101567788	0.607741101567788	0.691074434901121	0.583333333333333	0.774407768234454	0.524407768234454	0.666666666666667	0.774407768234454	0.333333333333333	0.691074434901121	0.75	0.673815536468909	0.774407768234454	0.691074434901121	0.857741101567788	0.416666666666667	0.607741101567788	0.441074434901121	0.61488997137003	0.666666666666667	0.622038841172272	0.857741101567788	0.833333333333333	0.524407768234454	0.75	0.916666666666667	0.857741101567788	0.916666666666667	0.774407768234454	0.916666666666667	0.691074434901121	0.666666666666667	0.774407768234454	0.524407768234454	0.75	0.774407768234454	0.5	0.666666666666667	0.857741101567788	0.583333333333333	0.833333333333333	0.691074434901121	0.75	0.75
S312	0.774407768234454	0.5	0.916666666666667	0.416666666666667	0.75	0.916666666666667	0.916666666666667	0.75	0.916666666666667	0.666666666666667	0.833333333333333	0.916666666666667	0.5	1	0.833333333333333	0.75	0.680964406271151	0.916666666666667	0.75	0.75	0.916666666666667	1	0.916666666666667	0.764297739604484	1	0.622038841172272	0.75	0.583333333333333	0.916666666666667	0.833333333333333	0.857741101567788	0.607741101567788	0.583333333333333	0.75	0.833333333333333	0.666666666666667	0.916666666666667	0.75	0.916666666666667	0.583333333333333	1	1	1	0.691074434901121	0.916666666666667	0.75	0.75	0.75	0.666666666666667
S313	0.632148869802242	0.583333333333333	0.416666666666667	0.666666666666667	0.916666666666667	0.75	0.774407768234454	0.666666666666667	0.833333333333333	0.583333333333333	0.833333333333333	0.916666666666667	0.5	0.833333333333333	0.666666666666667	0.583333333333333	0.479779942740059	0.916666666666667	0.666666666666667	0.583333333333333	0.916666666666667	1	1	0.73988997137003	0.916666666666667	0.798815536468909	0.416666666666667	0.666666666666667	0.916666666666667	1	0.75	0.75	0.666666666666667	0.583333333333333	0.833333333333333	0.666666666666667	0.833333333333333	0.416666666666667	1	0.583333333333333	0.583333333333333	0.916666666666667	1	0.406556638036697	1	0.666666666666667	0.666666666666667	0.75	0.666666666666667
S314	0.857741101567788	0.916666666666667	1	0.833333333333333	0.5	0.75	0.666666666666667	0.916666666666667	0.666666666666667	0.916666666666667	0.75	0.666666666666667	0.916666666666667	0.583333333333333	0.916666666666667	0.833333333333333	0.774407768234454	0.916666666666667	0.916666666666667	0.916666666666667	0.5	0.774407768234454	0.583333333333333	0.715482203135575	0.75	0.680964406271151	1	0.916666666666667	0.75	0.75	0.916666666666667	0.857741101567788	1	1	0.916666666666667	0.833333333333333	0.75	0.916666666666667	0.5	0.833333333333333	0.916666666666667	0.666666666666667	0.666666666666667	0.774407768234454	0.666666666666667	0.916666666666667	0.916666666666667	0.833333333333333	0.916666666666667
S315	1	0.916666666666667	0.833333333333333	0.75	0.583333333333333	0.75	0.691074434901121	0.833333333333333	0.666666666666667	0.916666666666667	0.666666666666667	0.666666666666667	0.916666666666667	0.416666666666667	0.833333333333333	0.916666666666667	0.798815536468909	0.833333333333333	0.833333333333333	1	0.5	0.607741101567788	0.583333333333333	0.656556638036696	0.666666666666667	0.646446609406726	0.916666666666667	1	0.583333333333333	0.666666666666667	0.833333333333333	0.882148869802242	1	0.833333333333333	1	0.833333333333333	0.75	0.916666666666667	0.666666666666667	0.916666666666667	0.833333333333333	0.666666666666667	0.666666666666667	0.916666666666667	0.583333333333333	1	0.833333333333333	0.916666666666667	0.916666666666667
S316	0.882148869802242	0.941074434901121	0.774407768234454	0.798815536468909	0.23988997137003	0.607741101567788	0.524407768234454	0.774407768234454	0.524407768234454	0.857741101567788	0.632148869802242	0.666666666666667	0.857741101567788	0.524407768234454	0.774407768234454	0.833333333333333	0.715482203135575	0.857741101567788	0.774407768234454	0.916666666666667	0.524407768234454	0.691074434901121	0.666666666666667	0.649407768234454	0.666666666666667	0.580372174505605	0.798815536468909	0.916666666666667	0.691074434901121	0.465482203135575	0.774407768234454	0.882148869802242	0.916666666666667	0.774407768234454	1	0.774407768234454	0.524407768234454	0.857741101567788	0.583333333333333	0.715482203135575	0.715482203135575	0.666666666666667	0.666666666666667	0.816074434901121	0.666666666666667	0.916666666666667	0.774407768234454	0.833333333333333	0.833333333333333
S317	0.548815536468909	0.5	0.5	0.5	0.75	0.916666666666667	0.941074434901121	0.583333333333333	1	0.583333333333333	0.916666666666667	0.916666666666667	0.583333333333333	1	0.666666666666667	0.5	0.680964406271151	0.666666666666667	0.583333333333333	0.666666666666667	0.75	0.833333333333333	0.75	0.798815536468909	0.916666666666667	0.538705507838938	0.833333333333333	0.666666666666667	0.75	0.916666666666667	0.833333333333333	0.465482203135575	0.75	0.583333333333333	0.75	0.5	1	0.333333333333333	0.666666666666667	0.5	1	1	1	0.75	0.916666666666667	0.416666666666667	0.5	0.75	0.416666666666667
S318	0.882148869802242	0.75	0.75	0.666666666666667	0.416666666666667	0.75	0.524407768234454	0.666666666666667	0.666666666666667	0.75	0.75	0.833333333333333	0.666666666666667	0.583333333333333	0.75	0.916666666666667	0.680964406271151	0.833333333333333	0.75	0.833333333333333	0.666666666666667	0.774407768234454	0.666666666666667	0.798815536468909	0.833333333333333	0.646446609406726	0.75	0.833333333333333	0.666666666666667	0.666666666666667	0.833333333333333	0.857741101567788	0.75	0.666666666666667	1	0.666666666666667	0.75	0.75	0.583333333333333	0.75	0.833333333333333	0.666666666666667	0.75	0.75	0.75	0.916666666666667	0.75	0.916666666666667	0.666666666666667
S319	0.48988997137003	0.5	0.524407768234454	0.691074434901121	0.691074434901121	0.75	0.791666666666667	0.524407768234454	0.833333333333333	0.5	0.583333333333333	0.833333333333333	0.583333333333333	0.833333333333333	0.607741101567788	0.524407768234454	0.563113276073393	0.774407768234454	0.441074434901121	0.666666666666667	0.774407768234454	0.941074434901121	0.857741101567788	0.73988997137003	0.916666666666667	0.757148869802242	0.607741101567788	0.666666666666667	0.691074434901121	0.941074434901121	0.857741101567788	0.75	0.774407768234454	0.524407768234454	0.833333333333333	0.357741101567788	0.833333333333333	0.416666666666667	0.774407768234454	0.607741101567788	0.75	0.916666666666667	0.916666666666667	0.774407768234454	0.916666666666667	0.583333333333333	0.524407768234454	0.666666666666667	0.524407768234454
S320	0.941074434901121	0.916666666666667	1	1	0.666666666666667	0.75	0.607741101567788	1	0.583333333333333	0.916666666666667	0.916666666666667	0.5	0.916666666666667	0.5	1	0.916666666666667	0.774407768234454	1	1	0.833333333333333	0.583333333333333	0.774407768234454	0.583333333333333	0.691074434901121	0.666666666666667	0.587521044307847	1	1	0.833333333333333	0.666666666666667	0.666666666666667	0.798815536468909	1	1	0.916666666666667	0.916666666666667	0.666666666666667	0.916666666666667	0.583333333333333	1	0.916666666666667	0.666666666666667	0.583333333333333	0.833333333333333	0.583333333333333	0.916666666666667	1	0.916666666666667	1
S321	1	1	1	1	0.583333333333333	0.833333333333333	0.75	1	0.5	1	0.833333333333333	0.75	1	0.583333333333333	1	0.916666666666667	0.857741101567788	1	1	1	0.583333333333333	0.607741101567788	0.75	0.715482203135575	0.666666666666667	0.764297739604484	0.916666666666667	1	0.666666666666667	0.75	0.916666666666667	0.941074434901121	1	1	1	0.916666666666667	0.666666666666667	1	0.666666666666667	0.916666666666667	0.916666666666667	0.666666666666667	0.5	1	0.75	1	1	0.916666666666667	1
S322	0.882148869802242	0.941074434901121	0.833333333333333	0.857741101567788	0.382148869802242	0.774407768234454	0.632148869802242	0.774407768234454	0.632148869802242	0.857741101567788	0.75	0.715482203135575	0.857741101567788	0.573223304703363	0.833333333333333	0.857741101567788	0.798815536468909	0.916666666666667	0.833333333333333	0.857741101567788	0.573223304703363	0.774407768234454	0.715482203135575	0.774407768234454	0.774407768234454	0.573223304703363	0.916666666666667	0.857741101567788	0.833333333333333	0.632148869802242	0.715482203135575	0.823223304703363	0.857741101567788	0.774407768234454	1	0.774407768234454	0.632148869802242	0.857741101567788	0.666666666666667	0.656556638036696	0.774407768234454	0.715482203135575	0.774407768234454	0.875	0.715482203135575	0.857741101567788	0.833333333333333	0.857741101567788	0.774407768234454
S323	0.941074434901121	0.833333333333333	0.75	0.666666666666667	0.416666666666667	0.75	0.774407768234454	0.666666666666667	0.75	0.75	0.5	0.833333333333333	0.75	0.5	0.75	0.916666666666667	0.764297739604484	0.833333333333333	0.75	0.833333333333333	0.666666666666667	0.75	0.75	0.715482203135575	0.75	0.680964406271151	0.833333333333333	0.916666666666667	0.666666666666667	0.75	0.833333333333333	0.798815536468909	0.833333333333333	0.666666666666667	1	0.666666666666667	0.75	0.75	0.75	0.75	0.666666666666667	0.75	0.833333333333333	0.916666666666667	0.75	0.916666666666667	0.75	0.916666666666667	0.75
S324	0.941074434901121	0.916666666666667	0.916666666666667	0.916666666666667	0.583333333333333	0.75	0.666666666666667	0.916666666666667	0.583333333333333	0.916666666666667	0.833333333333333	0.75	0.916666666666667	0.666666666666667	0.916666666666667	0.916666666666667	0.857741101567788	0.916666666666667	0.916666666666667	1	0.666666666666667	0.691074434901121	0.75	0.715482203135575	0.75	0.764297739604484	0.833333333333333	1	0.666666666666667	0.75	0.916666666666667	0.941074434901121	1	0.916666666666667	1	0.833333333333333	0.75	0.916666666666667	0.583333333333333	1	0.916666666666667	0.666666666666667	0.5	0.833333333333333	0.75	1	0.916666666666667	0.916666666666667	1
S325	0.941074434901121	0.833333333333333	0.75	0.666666666666667	0.416666666666667	0.75	0.774407768234454	0.666666666666667	0.75	0.75	0.5	0.833333333333333	0.75	0.5	0.75	0.916666666666667	0.764297739604484	0.833333333333333	0.75	0.833333333333333	0.666666666666667	0.75	0.75	0.715482203135575	0.75	0.680964406271151	0.833333333333333	0.916666666666667	0.666666666666667	0.75	0.833333333333333	0.798815536468909	0.833333333333333	0.666666666666667	1	0.666666666666667	0.75	0.75	0.75	0.75	0.666666666666667	0.75	0.833333333333333	0.916666666666667	0.75	0.916666666666667	0.75	0.916666666666667	0.75
S326	0.958333333333333	0.798815536468909	0.798815536468909	0.73988997137003	0.445262145875635	0.680964406271151	0.73988997137003	0.73988997137003	0.622038841172272	0.73988997137003	0.573223304703363	0.705372174505605	0.73988997137003	0.47977994274006	0.798815536468909	0.941074434901121	0.698223304703363	0.857741101567788	0.798815536468909	0.823223304703363	0.656556638036696	0.673815536468909	0.680964406271151	0.663705507838938	0.680964406271151	0.632148869802242	0.798815536468909	0.941074434901121	0.597631072937817	0.764297739604484	0.764297739604484	0.73988997137003	0.882148869802242	0.73988997137003	0.941074434901121	0.73988997137003	0.705372174505605	0.73988997137003	0.680964406271151	0.823223304703363	0.656556638036696	0.622038841172272	0.73988997137003	0.857741101567788	0.680964406271151	0.882148869802242	0.798815536468909	0.941074434901121	0.823223304703363
S327	0.548815536468909	0.583333333333333	0.833333333333333	0.5	0.833333333333333	0.833333333333333	0.75	0.583333333333333	1	0.75	0.833333333333333	0.833333333333333	0.583333333333333	1	0.666666666666667	0.583333333333333	0.680964406271151	0.75	0.833333333333333	0.833333333333333	0.75	0.916666666666667	0.833333333333333	0.622038841172272	0.75	0.47977994274006	0.666666666666667	0.75	0.833333333333333	1	0.857741101567788	0.441074434901121	0.5	0.833333333333333	0.75	0.5	0.916666666666667	0.666666666666667	0.833333333333333	0.583333333333333	1	0.916666666666667	1	0.607741101567788	0.75	0.75	0.75	0.666666666666667	0.333333333333333
S328	0.632148869802242	0.583333333333333	0.833333333333333	0.666666666666667	0.666666666666667	0.833333333333333	0.833333333333333	0.583333333333333	0.833333333333333	0.666666666666667	0.75	0.916666666666667	0.583333333333333	0.916666666666667	0.666666666666667	0.666666666666667	0.622038841172272	0.833333333333333	0.666666666666667	0.75	0.916666666666667	1	0.916666666666667	0.882148869802242	1	0.73988997137003	0.666666666666667	0.583333333333333	0.916666666666667	0.916666666666667	0.857741101567788	0.75	0.416666666666667	0.75	0.833333333333333	0.333333333333333	0.833333333333333	0.583333333333333	0.916666666666667	0.583333333333333	0.833333333333333	0.916666666666667	1	0.833333333333333	0.833333333333333	0.666666666666667	0.75	0.666666666666667	0.25
S329	0.548815536468909	0.583333333333333	0.833333333333333	0.583333333333333	0.75	0.75	0.666666666666667	0.416666666666667	0.916666666666667	0.583333333333333	0.833333333333333	0.833333333333333	0.5	0.916666666666667	0.5	0.583333333333333	0.680964406271151	0.75	0.583333333333333	0.666666666666667	0.833333333333333	1	0.916666666666667	0.646446609406726	0.833333333333333	0.563113276073393	0.583333333333333	0.5	0.916666666666667	1	0.941074434901121	0.5	0.333333333333333	0.75	0.833333333333333	0.5	0.833333333333333	0.666666666666667	0.916666666666667	0.5	0.833333333333333	0.833333333333333	1	0.691074434901121	0.666666666666667	0.666666666666667	0.666666666666667	0.5	0.416666666666667
S330	0.597631072937817	0.764297739604484	0.731754048625212	0.685730319472646	0.463508097250423	0.653186628493373	0.486519961826706	0.731754048625212	0.620642937514101	0.653186628493373	0.653186628493373	0.653186628493373	0.574619208361534	0.542075517382262	0.6206429375141	0.731754048625212	0.565087381958545	0.921432579868161	0.653186628493373	0.731754048625212	0.574619208361534	0.63017476391709	0.764297739604484	0.532543690979272	0.574619208361534	0.643654802090384	0.574619208361534	0.542075517382262	0.653186628493373	0.685730319472646	0.754765913201495	0.731754048625212	0.496051788229696	0.731754048625212	0.921432579868161	0.542075517382262	0.542075517382262	0.81032146875705	0.574619208361534	0.653186628493373	0.731754048625212	0.731754048625212	0.731754048625212	0.676198493069656	0.764297739604484	0.731754048625212	0.653186628493373	0.81032146875705	0.574619208361534
S331	0.875	0.833333333333333	0.774407768234454	0.666666666666667	0.524407768234454	0.691074434901121	0.548815536468909	0.774407768234454	0.691074434901121	0.857741101567788	0.607741101567788	0.75	0.774407768234454	0.524407768234454	0.691074434901121	0.941074434901121	0.673815536468909	0.833333333333333	0.774407768234454	0.941074434901121	0.583333333333333	0.607741101567788	0.75	0.639297739604484	0.607741101567788	0.823223304703363	0.774407768234454	0.774407768234454	0.583333333333333	0.75	0.916666666666667	0.941074434901121	0.857741101567788	0.774407768234454	1	0.774407768234454	0.691074434901121	0.857741101567788	0.583333333333333	0.857741101567788	0.774407768234454	0.774407768234454	0.691074434901121	0.691074434901121	0.833333333333333	0.941074434901121	0.774407768234454	0.941074434901121	0.774407768234454
S332	0.548815536468909	0.5	0.416666666666667	0.666666666666667	0.916666666666667	0.75	0.857741101567788	0.583333333333333	0.833333333333333	0.416666666666667	0.75	0.916666666666667	0.416666666666667	0.833333333333333	0.666666666666667	0.583333333333333	0.563113276073393	0.916666666666667	0.5	0.416666666666667	1	1	1	0.680964406271151	0.916666666666667	0.622038841172272	0.416666666666667	0.666666666666667	0.916666666666667	1	0.691074434901121	0.5	0.583333333333333	0.5	0.833333333333333	0.75	0.833333333333333	0.416666666666667	1	0.583333333333333	0.666666666666667	0.916666666666667	1	0.607741101567788	1	0.5	0.5	0.666666666666667	0.75
S333	0.406556638036696	0.298815536468909	0.416666666666667	0.548815536468909	0.774407768234454	0.607741101567788	0.798815536468909	0.441074434901121	0.774407768234454	0.215482203135575	0.691074434901121	0.774407768234454	0.298815536468909	0.774407768234454	0.583333333333333	0.357741101567788	0.420854377641181	0.75	0.357741101567788	0.382148869802242	0.857741101567788	0.941074434901121	0.857741101567788	0.639297739604484	0.857741101567788	0.531556638036696	0.524407768234454	0.607741101567788	0.833333333333333	0.941074434901121	0.666666666666667	0.406556638036697	0.715482203135575	0.441074434901121	0.75	0.382148869802242	0.774407768234454	0.107741101567788	0.833333333333333	0.382148869802242	0.666666666666667	0.857741101567788	0.941074434901121	0.548815536468909	0.857741101567788	0.274407768234454	0.357741101567788	0.524407768234454	0.465482203135575
S334	0.465482203135575	0.441074434901121	0.5	0.441074434901121	0.75	0.666666666666667	0.715482203135575	0.5	0.833333333333333	0.5	0.75	0.833333333333333	0.441074434901121	0.833333333333333	0.583333333333333	0.5	0.521446609406726	0.75	0.416666666666667	0.666666666666667	0.75	0.833333333333333	0.75	0.680964406271151	0.916666666666667	0.597631072937817	0.441074434901121	0.607741101567788	0.75	0.833333333333333	0.857741101567788	0.666666666666667	0.691074434901121	0.583333333333333	0.833333333333333	0.583333333333333	0.833333333333333	0.416666666666667	0.833333333333333	0.416666666666667	0.75	0.833333333333333	0.833333333333333	0.548815536468909	0.833333333333333	0.5	0.416666666666667	0.583333333333333	0.441074434901121
S335	0.632148869802242	0.5	0.583333333333333	0.5	0.75	0.666666666666667	0.857741101567788	0.5	0.833333333333333	0.416666666666667	0.666666666666667	0.833333333333333	0.333333333333333	0.833333333333333	0.583333333333333	0.583333333333333	0.538705507838938	0.75	0.583333333333333	0.583333333333333	0.916666666666667	1	0.916666666666667	0.680964406271151	0.916666666666667	0.597631072937817	0.666666666666667	0.75	0.833333333333333	1	0.774407768234454	0.465482203135575	0.75	0.583333333333333	0.75	0.25	0.833333333333333	0.25	0.833333333333333	0.5	0.75	0.916666666666667	1	0.607741101567788	0.916666666666667	0.416666666666667	0.5	0.666666666666667	0.416666666666667
S336	0.48988997137003	0.441074434901121	0.5	0.5	0.75	0.691074434901121	0.875	0.5	0.857741101567788	0.357741101567788	0.666666666666667	0.857741101567788	0.274407768234454	0.857741101567788	0.583333333333333	0.441074434901121	0.504187710974514	0.75	0.5	0.524407768234454	0.916666666666667	1	0.916666666666667	0.764297739604484	0.941074434901121	0.555964406271151	0.607741101567788	0.666666666666667	0.833333333333333	1	0.715482203135575	0.406556638036697	0.691074434901121	0.5	0.774407768234454	0.274407768234454	0.857741101567788	0.191074434901121	0.833333333333333	0.5	0.774407768234454	0.916666666666667	1	0.691074434901121	0.916666666666667	0.357741101567788	0.416666666666667	0.666666666666667	0.416666666666667
S337	0.548815536468909	0.416666666666667	0.5	0.5	0.75	0.666666666666667	0.857741101567788	0.5	0.833333333333333	0.333333333333333	0.666666666666667	0.833333333333333	0.25	0.833333333333333	0.583333333333333	0.5	0.479779942740059	0.75	0.5	0.5	0.916666666666667	1	0.916666666666667	0.73988997137003	0.916666666666667	0.538705507838939	0.666666666666667	0.666666666666667	0.833333333333333	1	0.691074434901121	0.382148869802242	0.75	0.5	0.75	0.333333333333333	0.833333333333333	0.166666666666667	0.833333333333333	0.5	0.75	0.916666666666667	1	0.666666666666667	0.916666666666667	0.333333333333333	0.416666666666667	0.666666666666667	0.416666666666667
S338	1	0.916666666666667	0.916666666666667	1	0.833333333333333	0.833333333333333	0.774407768234454	1	0.583333333333333	0.916666666666667	0.833333333333333	0.75	0.916666666666667	0.583333333333333	1	0.833333333333333	0.916666666666667	1	1	0.833333333333333	0.666666666666667	0.666666666666667	0.75	0.691074434901121	0.666666666666667	0.823223304703363	1	1	0.75	0.916666666666667	0.916666666666667	0.857741101567788	1	1	0.916666666666667	0.916666666666667	0.75	0.833333333333333	0.666666666666667	1	0.833333333333333	0.666666666666667	0.5	0.916666666666667	0.833333333333333	0.916666666666667	0.916666666666667	0.916666666666667	1
S339	0.916666666666667	0.833333333333333	0.833333333333333	0.75	0.666666666666667	0.916666666666667	0.774407768234454	0.75	0.833333333333333	0.833333333333333	0.916666666666667	0.833333333333333	0.75	0.75	0.833333333333333	0.916666666666667	0.857741101567788	0.916666666666667	0.833333333333333	0.833333333333333	0.666666666666667	0.774407768234454	0.833333333333333	0.73988997137003	0.75	0.646446609406726	1	0.833333333333333	0.666666666666667	0.833333333333333	0.916666666666667	0.691074434901121	0.833333333333333	0.75	1	0.833333333333333	0.833333333333333	0.833333333333333	0.75	0.833333333333333	0.916666666666667	0.916666666666667	0.666666666666667	1	0.916666666666667	0.833333333333333	0.833333333333333	0.916666666666667	0.833333333333333
S340	0.639297739604484	0.622038841172272	0.622038841172272	0.622038841172272	0.538705507838939	0.420854377641181	0.580372174505605	0.538705507838939	0.680964406271151	0.47977994274006	0.597631072937817	0.504187710974514	0.479779942740059	0.563113276073393	0.597631072937817	0.47977994274006	0.48988997137003	0.73988997137003	0.538705507838939	0.563113276073393	0.680964406271151	0.781556638036696	0.798815536468909	0.455372174505605	0.528595479208968	0.548815536468909	0.680964406271151	0.597631072937817	0.622038841172272	0.705372174505605	0.764297739604484	0.538705507838938	0.680964406271151	0.622038841172272	0.73988997137003	0.420854377641181	0.504187710974514	0.420854377641181	0.680964406271151	0.597631072937817	0.622038841172272	0.798815536468909	0.823223304703363	0.656556638036696	0.73988997137003	0.479779942740059	0.538705507838938	0.597631072937817	0.597631072937817
S341	0.941074434901121	0.833333333333333	0.833333333333333	0.833333333333333	0.583333333333333	0.333333333333333	0.441074434901121	0.833333333333333	0.583333333333333	0.75	0.583333333333333	0.416666666666667	0.75	0.416666666666667	0.833333333333333	0.833333333333333	0.597631072937817	0.916666666666667	0.833333333333333	0.833333333333333	0.666666666666667	0.691074434901121	0.833333333333333	0.313113276073393	0.25	0.73988997137003	0.833333333333333	0.916666666666667	0.583333333333333	0.583333333333333	0.833333333333333	0.857741101567788	0.916666666666667	0.833333333333333	0.916666666666667	0.75	0.333333333333333	0.75	0.75	0.916666666666667	0.583333333333333	0.75	0.75	0.715482203135575	0.75	0.833333333333333	0.833333333333333	0.833333333333333	0.916666666666667
S342	0.573223304703363	0.465482203135575	0.715482203135575	0.524407768234454	0.916666666666667	0.833333333333333	0.941074434901121	0.607741101567788	1	0.607741101567788	0.691074434901121	0.916666666666667	0.607741101567788	1	0.607741101567788	0.691074434901121	0.715482203135575	0.607741101567788	0.524407768234454	0.774407768234454	0.833333333333333	0.916666666666667	0.833333333333333	0.680964406271151	0.916666666666667	0.73988997137003	0.607741101567788	0.607741101567788	0.75	1	0.941074434901121	0.649407768234454	0.548815536468909	0.774407768234454	0.75	0.465482203135575	1	0.632148869802242	0.774407768234454	0.691074434901121	0.833333333333333	1	0.941074434901121	0.607741101567788	0.833333333333333	0.632148869802242	0.607741101567788	0.691074434901121	0.573223304703363
S343	0.941074434901121	0.833333333333333	0.833333333333333	0.833333333333333	0.583333333333333	0.75	0.75	0.75	0.583333333333333	0.75	0.666666666666667	0.833333333333333	0.75	0.5	0.833333333333333	0.916666666666667	0.73988997137003	0.916666666666667	0.833333333333333	0.833333333333333	0.666666666666667	0.691074434901121	0.75	0.73988997137003	0.75	0.764297739604484	0.833333333333333	0.916666666666667	0.583333333333333	0.916666666666667	0.916666666666667	0.857741101567788	0.833333333333333	0.75	1	0.666666666666667	0.75	0.75	0.666666666666667	0.833333333333333	0.75	0.583333333333333	0.75	0.916666666666667	0.666666666666667	0.916666666666667	0.833333333333333	0.916666666666667	0.833333333333333
S344	0.941074434901121	1	0.833333333333333	0.833333333333333	0.25	0.666666666666667	0.607741101567788	0.833333333333333	0.5	0.916666666666667	0.583333333333333	0.666666666666667	0.916666666666667	0.416666666666667	0.833333333333333	0.833333333333333	0.73988997137003	0.916666666666667	0.833333333333333	0.916666666666667	0.5	0.607741101567788	0.666666666666667	0.632148869802242	0.583333333333333	0.622038841172272	0.833333333333333	0.916666666666667	0.666666666666667	0.583333333333333	0.833333333333333	0.882148869802242	0.916666666666667	0.833333333333333	1	0.833333333333333	0.5	0.916666666666667	0.666666666666667	0.75	0.75	0.666666666666667	0.666666666666667	1	0.666666666666667	0.916666666666667	0.833333333333333	0.833333333333333	0.833333333333333
S345	0.941074434901121	0.833333333333333	0.833333333333333	0.916666666666667	0.583333333333333	0.583333333333333	0.691074434901121	0.833333333333333	0.583333333333333	0.75	0.5	0.666666666666667	0.75	0.5	0.833333333333333	0.833333333333333	0.73988997137003	0.916666666666667	0.833333333333333	0.833333333333333	0.666666666666667	0.75	0.833333333333333	0.548815536468909	0.583333333333333	0.73988997137003	0.75	0.916666666666667	0.75	0.833333333333333	0.774407768234454	0.798815536468909	0.916666666666667	0.833333333333333	0.916666666666667	0.666666666666667	0.583333333333333	0.75	0.833333333333333	0.916666666666667	0.583333333333333	0.75	0.75	0.833333333333333	0.75	0.833333333333333	0.833333333333333	0.833333333333333	0.833333333333333
S346	0.580372174505605	0.47977994274006	0.504187710974514	0.597631072937817	0.455372174505605	0.656556638036696	0.774407768234454	0.455372174505605	0.680964406271151	0.396446609406726	0.514297739604484	0.73988997137003	0.455372174505605	0.622038841172272	0.597631072937817	0.538705507838939	0.423815536468909	0.73988997137003	0.47977994274006	0.538705507838939	0.680964406271151	0.823223304703363	0.73988997137003	0.639297739604484	0.764297739604484	0.448223304703363	0.680964406271151	0.715482203135575	0.680964406271151	0.823223304703363	0.587521044307847	0.472631072937817	0.774407768234454	0.47977994274006	0.798815536468909	0.372038841172272	0.680964406271151	0.278595479208968	0.680964406271151	0.396446609406726	0.622038841172272	0.798815536468909	0.882148869802242	0.698223304703363	0.73988997137003	0.47977994274006	0.479779942740059	0.656556638036696	0.430964406271151
S347	0.465482203135575	0.5	0.666666666666667	0.416666666666667	0.666666666666667	0.833333333333333	0.691074434901121	0.583333333333333	0.916666666666667	0.583333333333333	0.833333333333333	0.833333333333333	0.416666666666667	0.916666666666667	0.666666666666667	0.583333333333333	0.622038841172272	0.833333333333333	0.583333333333333	0.666666666666667	0.75	0.916666666666667	0.833333333333333	0.764297739604484	0.916666666666667	0.538705507838938	0.583333333333333	0.583333333333333	0.833333333333333	0.916666666666667	0.857741101567788	0.5	0.416666666666667	0.666666666666667	0.833333333333333	0.5	0.916666666666667	0.5	0.833333333333333	0.416666666666667	0.916666666666667	0.833333333333333	1	0.666666666666667	0.833333333333333	0.5	0.5	0.75	0.0833333333333333
S348	0.715482203135575	0.666666666666667	0.5	0.583333333333333	0.75	0.75	0.857741101567788	0.416666666666667	0.916666666666667	0.5	0.583333333333333	0.916666666666667	0.583333333333333	0.916666666666667	0.416666666666667	0.666666666666667	0.73988997137003	0.583333333333333	0.333333333333333	0.666666666666667	0.833333333333333	0.916666666666667	0.833333333333333	0.764297739604484	1	0.73988997137003	0.666666666666667	0.583333333333333	0.75	0.916666666666667	0.941074434901121	0.691074434901121	0.583333333333333	0.583333333333333	0.833333333333333	0.5	0.916666666666667	0.583333333333333	0.75	0.5	0.75	0.916666666666667	1	0.75	0.833333333333333	0.583333333333333	0.416666666666667	0.583333333333333	0.5
S349	0.597631072937817	0.465482203135575	0.75	0.524407768234454	0.666666666666667	0.691074434901121	0.691074434901121	0.465482203135575	0.833333333333333	0.524407768234454	0.691074434901121	0.833333333333333	0.441074434901121	0.833333333333333	0.548815536468909	0.666666666666667	0.597631072937817	0.774407768234454	0.607741101567788	0.691074434901121	0.833333333333333	1	0.916666666666667	0.61488997137003	0.857741101567788	0.673815536468909	0.524407768234454	0.607741101567788	0.75	1	0.916666666666667	0.632148869802242	0.323223304703363	0.666666666666667	0.833333333333333	0.215482203135575	0.774407768234454	0.524407768234454	0.833333333333333	0.548815536468909	0.833333333333333	0.916666666666667	0.916666666666667	0.649407768234454	0.857741101567788	0.632148869802242	0.607741101567788	0.632148869802242	0.323223304703363
S350	0.396446609406726	0.372038841172272	0.622038841172272	0.430964406271151	0.774407768234454	0.798815536468909	0.798815536468909	0.573223304703363	0.941074434901121	0.455372174505605	0.73988997137003	0.857741101567788	0.372038841172272	0.941074434901121	0.715482203135575	0.455372174505605	0.548815536468909	0.798815536468909	0.47977994274006	0.47977994274006	0.798815536468909	0.882148869802242	0.857741101567788	0.698223304703363	0.882148869802242	0.573223304703363	0.455372174505605	0.514297739604484	0.798815536468909	1	0.798815536468909	0.472631072937818	0.430964406271151	0.597631072937817	0.656556638036696	0.430964406271151	0.941074434901121	0.455372174505605	0.857741101567788	0.514297739604484	0.823223304703363	0.882148869802242	1	0.555964406271151	0.857741101567788	0.597631072937817	0.538705507838938	0.715482203135575	0.313113276073393
S351	0.465482203135575	0.5	0.666666666666667	0.416666666666667	0.666666666666667	0.833333333333333	0.691074434901121	0.583333333333333	0.916666666666667	0.583333333333333	0.833333333333333	0.833333333333333	0.416666666666667	0.916666666666667	0.666666666666667	0.583333333333333	0.622038841172272	0.833333333333333	0.583333333333333	0.666666666666667	0.75	0.916666666666667	0.833333333333333	0.764297739604484	0.916666666666667	0.538705507838938	0.583333333333333	0.583333333333333	0.833333333333333	0.916666666666667	0.857741101567788	0.5	0.416666666666667	0.666666666666667	0.833333333333333	0.5	0.916666666666667	0.5	0.833333333333333	0.416666666666667	0.916666666666667	0.833333333333333	1	0.666666666666667	0.833333333333333	0.5	0.5	0.75	0.0833333333333333
S352	0.548815536468909	0.416666666666667	0.666666666666667	0.416666666666667	0.75	0.75	0.833333333333333	0.583333333333333	0.916666666666667	0.5	0.75	0.916666666666667	0.333333333333333	0.916666666666667	0.666666666666667	0.666666666666667	0.563113276073393	0.833333333333333	0.583333333333333	0.666666666666667	0.916666666666667	1	0.916666666666667	0.764297739604484	1	0.656556638036696	0.5	0.583333333333333	0.833333333333333	1	0.857741101567788	0.583333333333333	0.416666666666667	0.666666666666667	0.833333333333333	0.416666666666667	0.916666666666667	0.416666666666667	0.916666666666667	0.5	0.833333333333333	0.916666666666667	1	0.583333333333333	0.916666666666667	0.5	0.5	0.75	0.25
S353	1	1	1	1	0.857741101567788	0.833333333333333	0.833333333333333	1	0.774407768234454	1	0.857741101567788	0.833333333333333	1	0.691074434901121	1	0.916666666666667	0.857741101567788	1	1	0.833333333333333	0.691074434901121	0.632148869802242	0.691074434901121	0.798815536468909	0.75	0.840482203135575	1	1	0.833333333333333	0.833333333333333	1	0.958333333333333	1	1	0.833333333333333	1	0.833333333333333	1	0.774407768234454	1	0.916666666666667	0.715482203135575	0.465482203135575	1	0.774407768234454	1	0.916666666666667	0.916666666666667	1
S354	0.899407768234454	0.882148869802242	0.798815536468909	0.882148869802242	0.573223304703363	0.632148869802242	0.548815536468909	0.798815536468909	0.548815536468909	0.798815536468909	0.774407768234454	0.715482203135575	0.798815536468909	0.548815536468909	0.798815536468909	0.833333333333333	0.757148869802242	0.882148869802242	0.798815536468909	0.798815536468909	0.548815536468909	0.715482203135575	0.573223304703363	0.698223304703363	0.715482203135575	0.698223304703363	0.857741101567788	0.916666666666667	0.73988997137003	0.715482203135575	0.882148869802242	0.882148869802242	0.916666666666667	0.798815536468909	0.941074434901121	0.798815536468909	0.632148869802242	0.798815536468909	0.597631072937817	0.774407768234454	0.715482203135575	0.607741101567788	0.607741101567788	0.764297739604484	0.75	0.857741101567788	0.798815536468909	0.833333333333333	0.857741101567788
S355	0.916666666666667	1	0.916666666666667	0.833333333333333	0.75	0.833333333333333	0.833333333333333	1	0.75	1	0.666666666666667	0.833333333333333	0.916666666666667	0.583333333333333	1	0.833333333333333	0.857741101567788	1	1	1	0.583333333333333	0.607741101567788	0.75	0.798815536468909	0.75	0.73988997137003	0.916666666666667	0.916666666666667	0.833333333333333	0.833333333333333	0.916666666666667	0.857741101567788	1	1	0.916666666666667	1	0.833333333333333	0.916666666666667	0.833333333333333	0.833333333333333	0.833333333333333	0.666666666666667	0.666666666666667	0.857741101567788	0.75	0.916666666666667	0.916666666666667	0.833333333333333	0.916666666666667
S356	1	1	0.916666666666667	0.916666666666667	0.666666666666667	0.833333333333333	0.691074434901121	0.916666666666667	0.666666666666667	1	0.833333333333333	0.75	1	0.5	0.916666666666667	0.916666666666667	0.916666666666667	0.916666666666667	0.916666666666667	1	0.416666666666667	0.607741101567788	0.583333333333333	0.715482203135575	0.666666666666667	0.764297739604484	1	0.916666666666667	0.666666666666667	0.75	1	0.941074434901121	1	0.916666666666667	1	0.916666666666667	0.75	1	0.666666666666667	0.833333333333333	0.833333333333333	0.75	0.5	0.941074434901121	0.75	0.916666666666667	0.916666666666667	0.916666666666667	0.916666666666667
S357	0.882148869802242	0.882148869802242	0.798815536468909	0.823223304703363	0.607741101567788	0.656556638036696	0.531556638036697	0.798815536468909	0.607741101567788	0.857741101567788	0.632148869802242	0.715482203135575	0.798815536468909	0.465482203135575	0.73988997137003	0.857741101567788	0.715482203135575	0.882148869802242	0.798815536468909	0.857741101567788	0.48988997137003	0.597631072937817	0.597631072937817	0.61488997137003	0.573223304703363	0.798815536468909	0.798815536468909	0.73988997137003	0.632148869802242	0.73988997137003	0.941074434901121	0.941074434901121	0.857741101567788	0.798815536468909	1	0.774407768234454	0.632148869802242	0.857741101567788	0.573223304703363	0.798815536468909	0.715482203135575	0.691074434901121	0.632148869802242	0.73988997137003	0.774407768234454	0.916666666666667	0.798815536468909	0.798815536468909	0.798815536468909
S358	0.916666666666667	1	1	1	0.833333333333333	0.916666666666667	0.916666666666667	1	0.833333333333333	1	0.833333333333333	0.916666666666667	1	0.75	0.916666666666667	1	0.774407768234454	1	1	0.833333333333333	0.75	0.691074434901121	0.75	0.882148869802242	0.833333333333333	0.882148869802242	1	0.916666666666667	0.833333333333333	0.916666666666667	0.916666666666667	0.941074434901121	1	1	0.833333333333333	1	0.916666666666667	1	0.75	1	0.916666666666667	0.75	0.583333333333333	0.916666666666667	0.833333333333333	1	0.916666666666667	1	1
S359	0.941074434901121	0.916666666666667	0.75	0.75	0.416666666666667	0.583333333333333	0.607741101567788	0.75	0.583333333333333	0.833333333333333	0.5	0.666666666666667	0.833333333333333	0.333333333333333	0.75	0.833333333333333	0.680964406271151	0.833333333333333	0.75	0.916666666666667	0.5	0.607741101567788	0.583333333333333	0.573223304703363	0.583333333333333	0.622038841172272	0.833333333333333	0.916666666666667	0.583333333333333	0.666666666666667	0.833333333333333	0.882148869802242	0.916666666666667	0.75	1	0.75	0.583333333333333	0.833333333333333	0.666666666666667	0.833333333333333	0.666666666666667	0.583333333333333	0.666666666666667	0.916666666666667	0.583333333333333	0.916666666666667	0.75	0.833333333333333	0.833333333333333
S360	0.941074434901121	0.941074434901121	0.774407768234454	0.774407768234454	0.357741101567788	0.607741101567788	0.607741101567788	0.774407768234454	0.524407768234454	0.857741101567788	0.524407768234454	0.666666666666667	0.857741101567788	0.333333333333333	0.774407768234454	0.833333333333333	0.656556638036696	0.857741101567788	0.774407768234454	0.916666666666667	0.5	0.607741101567788	0.583333333333333	0.590482203135575	0.583333333333333	0.580372174505605	0.857741101567788	0.916666666666667	0.607741101567788	0.607741101567788	0.774407768234454	0.882148869802242	0.916666666666667	0.774407768234454	1	0.774407768234454	0.524407768234454	0.857741101567788	0.666666666666667	0.774407768234454	0.691074434901121	0.583333333333333	0.666666666666667	0.941074434901121	0.583333333333333	0.916666666666667	0.774407768234454	0.833333333333333	0.833333333333333
S361	0.857741101567788	0.764297739604484	0.528595479208968	0.646446609406726	0.646446609406726	0.823223304703363	0.899407768234454	0.587521044307847	0.764297739604484	0.764297739604484	0.764297739604484	0.882148869802242	0.764297739604484	0.823223304703363	0.646446609406726	0.764297739604484	0.691074434901121	0.705372174505605	0.646446609406726	0.764297739604484	0.705372174505605	0.663705507838938	0.764297739604484	0.590482203135575	0.705372174505605	0.548815536468909	0.705372174505605	0.882148869802242	0.646446609406726	0.764297739604484	0.823223304703363	0.597631072937817	0.764297739604484	0.646446609406726	0.823223304703363	0.705372174505605	0.823223304703363	0.646446609406726	0.646446609406726	0.646446609406726	0.764297739604484	0.823223304703363	0.823223304703363	0.781556638036696	0.705372174505605	0.823223304703363	0.646446609406726	0.764297739604484	0.764297739604484
S362	0.465482203135575	0.5	0.583333333333333	0.666666666666667	0.833333333333333	0.666666666666667	0.607741101567788	0.583333333333333	0.75	0.5	0.75	0.666666666666667	0.416666666666667	0.75	0.666666666666667	0.333333333333333	0.47977994274006	0.916666666666667	0.583333333333333	0.583333333333333	0.75	0.916666666666667	0.833333333333333	0.597631072937817	0.75	0.47977994274006	0.583333333333333	0.583333333333333	0.916666666666667	0.916666666666667	0.691074434901121	0.416666666666667	0.666666666666667	0.666666666666667	0.75	0.666666666666667	0.75	0.416666666666667	0.916666666666667	0.583333333333333	0.75	0.75	0.916666666666667	0.607741101567788	0.75	0.5	0.583333333333333	0.5	0.416666666666667
S363	0.941074434901121	0.916666666666667	1	0.916666666666667	0.666666666666667	0.916666666666667	0.666666666666667	1	0.75	1	0.833333333333333	0.833333333333333	0.916666666666667	0.75	1	1	0.816074434901121	1	1	1	0.666666666666667	0.857741101567788	0.833333333333333	0.798815536468909	0.75	0.823223304703363	0.833333333333333	0.833333333333333	0.833333333333333	0.75	0.916666666666667	0.941074434901121	0.916666666666667	1	1	0.916666666666667	0.833333333333333	1	0.666666666666667	0.916666666666667	0.916666666666667	0.833333333333333	0.75	0.774407768234454	0.75	0.916666666666667	1	1	0.916666666666667
S364	0.465482203135575	0.5	0.5	0.666666666666667	0.583333333333333	0.833333333333333	0.774407768234454	0.5	0.75	0.416666666666667	0.75	0.833333333333333	0.583333333333333	0.833333333333333	0.583333333333333	0.5	0.563113276073393	0.75	0.333333333333333	0.5	0.75	0.916666666666667	0.833333333333333	0.73988997137003	0.916666666666667	0.622038841172272	0.666666666666667	0.583333333333333	0.75	0.833333333333333	0.774407768234454	0.607741101567788	0.75	0.5	0.833333333333333	0.5	0.75	0.416666666666667	0.666666666666667	0.333333333333333	0.833333333333333	0.916666666666667	0.916666666666667	0.774407768234454	0.916666666666667	0.416666666666667	0.416666666666667	0.583333333333333	0.583333333333333
S365	0.941074434901121	0.916666666666667	1	0.916666666666667	0.666666666666667	0.916666666666667	0.666666666666667	1	0.75	1	0.833333333333333	0.833333333333333	0.916666666666667	0.75	1	1	0.798815536468909	1	1	1	0.666666666666667	0.857741101567788	0.833333333333333	0.798815536468909	0.75	0.823223304703363	0.833333333333333	0.833333333333333	0.833333333333333	0.75	0.916666666666667	0.941074434901121	0.916666666666667	1	1	0.916666666666667	0.833333333333333	1	0.666666666666667	0.916666666666667	0.916666666666667	0.833333333333333	0.75	0.774407768234454	0.75	0.916666666666667	1	1	0.916666666666667
S366	0.857741101567788	0.75	0.75	0.666666666666667	0.416666666666667	0.666666666666667	0.691074434901121	0.583333333333333	0.666666666666667	0.666666666666667	0.583333333333333	0.75	0.666666666666667	0.583333333333333	0.666666666666667	0.833333333333333	0.715482203135575	0.75	0.666666666666667	0.833333333333333	0.416666666666667	0.691074434901121	0.583333333333333	0.680964406271151	0.75	0.680964406271151	0.833333333333333	0.833333333333333	0.5	0.833333333333333	1	0.774407768234454	0.833333333333333	0.666666666666667	0.916666666666667	0.583333333333333	0.75	0.666666666666667	0.583333333333333	0.583333333333333	0.666666666666667	0.75	0.75	0.774407768234454	0.75	0.833333333333333	0.666666666666667	0.833333333333333	0.666666666666667
S367	0.857741101567788	0.75	0.833333333333333	0.75	0.524407768234454	0.607741101567788	0.715482203135575	0.75	0.607741101567788	0.666666666666667	0.357741101567788	0.691074434901121	0.666666666666667	0.441074434901121	0.75	0.833333333333333	0.656556638036696	0.833333333333333	0.75	0.833333333333333	0.524407768234454	0.791666666666667	0.774407768234454	0.61488997137003	0.691074434901121	0.757148869802242	0.833333333333333	0.833333333333333	0.607741101567788	0.941074434901121	0.875	0.774407768234454	0.916666666666667	0.833333333333333	0.833333333333333	0.607741101567788	0.691074434901121	0.666666666666667	0.691074434901121	0.75	0.583333333333333	0.774407768234454	0.774407768234454	0.691074434901121	0.774407768234454	0.75	0.75	0.833333333333333	0.774407768234454
S368	0.298815536468909	0.416666666666667	0.5	0.583333333333333	0.833333333333333	0.916666666666667	0.75	0.666666666666667	0.916666666666667	0.5	0.916666666666667	0.916666666666667	0.416666666666667	0.916666666666667	0.833333333333333	0.416666666666667	0.587521044307847	1	0.583333333333333	0.416666666666667	0.916666666666667	1	1	0.823223304703363	0.916666666666667	0.622038841172272	0.333333333333333	0.583333333333333	1	1	0.774407768234454	0.5	0.416666666666667	0.5	0.916666666666667	0.583333333333333	0.916666666666667	0.416666666666667	1	0.5	0.833333333333333	0.833333333333333	1	0.691074434901121	0.916666666666667	0.5	0.583333333333333	0.75	0.416666666666667
S369	0.632148869802242	0.583333333333333	0.583333333333333	0.833333333333333	0.833333333333333	0.75	0.774407768234454	0.666666666666667	0.75	0.583333333333333	0.666666666666667	0.833333333333333	0.666666666666667	0.75	0.75	0.75	0.622038841172272	0.916666666666667	0.666666666666667	0.583333333333333	0.916666666666667	1	1	0.715482203135575	0.833333333333333	0.882148869802242	0.583333333333333	0.833333333333333	0.833333333333333	1	0.857741101567788	0.833333333333333	0.75	0.583333333333333	0.833333333333333	0.5	0.75	0.5	0.916666666666667	0.75	0.666666666666667	0.916666666666667	0.916666666666667	0.774407768234454	1	0.666666666666667	0.75	0.75	0.666666666666667
S370	0.941074434901121	0.916666666666667	1	0.916666666666667	0.666666666666667	0.916666666666667	0.666666666666667	1	0.75	1	0.833333333333333	0.833333333333333	0.916666666666667	0.75	1	1	0.798815536468909	1	1	1	0.666666666666667	0.857741101567788	0.833333333333333	0.798815536468909	0.75	0.823223304703363	0.833333333333333	0.833333333333333	0.833333333333333	0.75	0.916666666666667	0.941074434901121	0.916666666666667	1	1	0.916666666666667	0.833333333333333	1	0.666666666666667	0.916666666666667	0.916666666666667	0.833333333333333	0.75	0.774407768234454	0.75	0.916666666666667	1	1	0.916666666666667
S371	0.469669914110089	0.587521044307847	0.680964406271151	0.646446609406726	0.563113276073393	0.73988997137003	0.622038841172272	0.73988997137003	0.680964406271151	0.622038841172272	0.73988997137003	0.705372174505605	0.563113276073393	0.563113276073393	0.857741101567788	0.504187710974514	0.573223304703363	0.941074434901121	0.680964406271151	0.622038841172272	0.646446609406726	0.781556638036697	0.705372174505605	0.715482203135575	0.764297739604484	0.548815536468909	0.563113276073393	0.680964406271151	0.823223304703363	0.882148869802242	0.781556638036696	0.60477994274006	0.622038841172272	0.680964406271151	0.882148869802242	0.622038841172272	0.656556638036696	0.563113276073393	0.764297739604484	0.622038841172272	0.857741101567788	0.538705507838939	0.622038841172272	0.722631072937817	0.646446609406726	0.622038841172272	0.680964406271151	0.73988997137003	0.563113276073393
S372	0.323223304703363	0.524407768234454	0.416666666666667	0.583333333333333	0.75	0.833333333333333	0.774407768234454	0.441074434901121	0.916666666666667	0.416666666666667	0.75	0.833333333333333	0.5	0.916666666666667	0.524407768234454	0.333333333333333	0.580372174505605	0.75	0.333333333333333	0.5	0.75	0.916666666666667	0.833333333333333	0.722631072937817	0.916666666666667	0.497038841172272	0.583333333333333	0.583333333333333	0.833333333333333	0.916666666666667	0.774407768234454	0.382148869802242	0.691074434901121	0.5	0.833333333333333	0.607741101567788	0.916666666666667	0.357741101567788	0.75	0.333333333333333	0.833333333333333	0.833333333333333	1	0.691074434901121	0.833333333333333	0.357741101567788	0.333333333333333	0.524407768234454	0.441074434901121
S373	0.548815536468909	0.5	0.583333333333333	0.666666666666667	0.833333333333333	0.833333333333333	0.691074434901121	0.666666666666667	0.833333333333333	0.583333333333333	0.833333333333333	0.833333333333333	0.5	0.833333333333333	0.833333333333333	0.583333333333333	0.563113276073393	1	0.75	0.5	0.916666666666667	1	1	0.798815536468909	0.833333333333333	0.680964406271151	0.5	0.75	1	1	0.774407768234454	0.583333333333333	0.583333333333333	0.583333333333333	0.833333333333333	0.583333333333333	0.833333333333333	0.416666666666667	1	0.583333333333333	0.75	0.833333333333333	1	0.691074434901121	0.916666666666667	0.583333333333333	0.75	0.75	0.333333333333333
S374	0.396446609406726	0.597631072937817	0.406556638036697	0.715482203135575	0.857741101567788	0.73988997137003	0.798815536468909	0.548815536468909	0.857741101567788	0.48988997137003	0.656556638036696	0.823223304703363	0.573223304703363	0.798815536468909	0.632148869802242	0.264297739604484	0.538705507838938	0.798815536468909	0.48988997137003	0.548815536468909	0.823223304703363	0.941074434901121	0.823223304703363	0.757148869802242	0.882148869802242	0.632148869802242	0.465482203135575	0.715482203135575	0.882148869802242	0.941074434901121	0.73988997137003	0.597631072937817	0.691074434901121	0.48988997137003	0.857741101567788	0.406556638036697	0.857741101567788	0.347631072937818	0.857741101567788	0.524407768234454	0.774407768234454	0.73988997137003	0.882148869802242	0.73988997137003	0.764297739604484	0.48988997137003	0.48988997137003	0.548815536468909	0.48988997137003
S375	0.455372174505605	0.347631072937818	0.48988997137003	0.548815536468909	0.75	0.691074434901121	0.73988997137003	0.430964406271151	0.833333333333333	0.323223304703363	0.691074434901121	0.774407768234454	0.298815536468909	0.833333333333333	0.573223304703363	0.406556638036697	0.430964406271151	0.798815536468909	0.48988997137003	0.465482203135575	0.857741101567788	1	0.916666666666667	0.673815536468909	0.857741101567788	0.514297739604484	0.573223304703363	0.607741101567788	0.857741101567788	1	0.691074434901121	0.340482203135575	0.573223304703363	0.48988997137003	0.75	0.347631072937818	0.833333333333333	0.180964406271151	0.857741101567788	0.465482203135575	0.715482203135575	0.857741101567788	1	0.590482203135575	0.857741101567788	0.382148869802242	0.465482203135575	0.573223304703363	0.264297739604484
S376	0.465482203135575	0.5	0.5	0.5	0.666666666666667	0.833333333333333	0.691074434901121	0.416666666666667	0.916666666666667	0.5	0.75	0.833333333333333	0.416666666666667	0.916666666666667	0.583333333333333	0.416666666666667	0.563113276073393	0.833333333333333	0.5	0.583333333333333	0.75	0.916666666666667	0.833333333333333	0.764297739604484	0.916666666666667	0.47977994274006	0.583333333333333	0.583333333333333	0.833333333333333	0.916666666666667	0.774407768234454	0.416666666666667	0.583333333333333	0.5	0.833333333333333	0.583333333333333	0.916666666666667	0.416666666666667	0.833333333333333	0.416666666666667	0.833333333333333	0.833333333333333	1	0.691074434901121	0.833333333333333	0.583333333333333	0.5	0.583333333333333	0.25
S377	0.465482203135575	0.583333333333333	0.583333333333333	0.833333333333333	0.833333333333333	0.916666666666667	0.833333333333333	0.75	0.833333333333333	0.583333333333333	0.75	0.916666666666667	0.666666666666667	0.833333333333333	0.833333333333333	0.666666666666667	0.705372174505605	1	0.583333333333333	0.5	0.916666666666667	1	1	0.798815536468909	0.916666666666667	0.823223304703363	0.583333333333333	0.583333333333333	0.916666666666667	1	0.857741101567788	0.75	0.666666666666667	0.583333333333333	0.916666666666667	0.666666666666667	0.833333333333333	0.583333333333333	0.916666666666667	0.666666666666667	0.833333333333333	0.916666666666667	0.916666666666667	0.857741101567788	1	0.583333333333333	0.666666666666667	0.666666666666667	0.75
S378	0.857741101567788	0.75	0.75	0.666666666666667	0.5	0.75	0.774407768234454	0.583333333333333	0.75	0.666666666666667	0.5	0.833333333333333	0.666666666666667	0.666666666666667	0.666666666666667	0.833333333333333	0.798815536468909	0.75	0.666666666666667	0.833333333333333	0.5	0.75	0.666666666666667	0.73988997137003	0.833333333333333	0.73988997137003	0.833333333333333	0.833333333333333	0.583333333333333	0.916666666666667	0.941074434901121	0.774407768234454	0.833333333333333	0.666666666666667	0.916666666666667	0.5	0.833333333333333	0.666666666666667	0.666666666666667	0.583333333333333	0.666666666666667	0.833333333333333	0.833333333333333	0.774407768234454	0.833333333333333	0.833333333333333	0.666666666666667	0.833333333333333	0.583333333333333
S379	0.465482203135575	0.416666666666667	0.75	0.416666666666667	0.833333333333333	0.916666666666667	0.916666666666667	0.666666666666667	1	0.583333333333333	0.916666666666667	0.916666666666667	0.416666666666667	1	0.75	0.583333333333333	0.680964406271151	0.833333333333333	0.666666666666667	0.666666666666667	0.833333333333333	0.916666666666667	0.833333333333333	0.680964406271151	0.916666666666667	0.47977994274006	0.583333333333333	0.5	0.833333333333333	1	0.774407768234454	0.357741101567788	0.5	0.75	0.75	0.666666666666667	1	0.583333333333333	0.833333333333333	0.583333333333333	1	1	1	0.583333333333333	0.916666666666667	0.5	0.583333333333333	0.75	0.583333333333333
S380	0.323223304703363	0.191074434901121	0.583333333333333	0.333333333333333	0.833333333333333	0.833333333333333	0.916666666666667	0.524407768234454	1	0.416666666666667	0.833333333333333	0.916666666666667	0.333333333333333	1	0.691074434901121	0.5	0.521446609406726	0.75	0.5	0.583333333333333	0.833333333333333	0.916666666666667	0.833333333333333	0.639297739604484	0.916666666666667	0.497038841172272	0.416666666666667	0.583333333333333	0.75	1	0.774407768234454	0.382148869802242	0.524407768234454	0.583333333333333	0.75	0.524407768234454	1	0.357741101567788	0.833333333333333	0.5	0.833333333333333	1	1	0.441074434901121	0.916666666666667	0.524407768234454	0.5	0.691074434901121	0.524407768234454
S381	0.857741101567788	0.75	0.75	0.666666666666667	0.5	0.75	0.774407768234454	0.583333333333333	0.75	0.666666666666667	0.5	0.833333333333333	0.666666666666667	0.666666666666667	0.666666666666667	0.833333333333333	0.798815536468909	0.75	0.666666666666667	0.833333333333333	0.5	0.75	0.666666666666667	0.73988997137003	0.833333333333333	0.73988997137003	0.833333333333333	0.833333333333333	0.583333333333333	0.916666666666667	0.941074434901121	0.774407768234454	0.833333333333333	0.666666666666667	0.916666666666667	0.5	0.833333333333333	0.666666666666667	0.666666666666667	0.583333333333333	0.666666666666667	0.833333333333333	0.833333333333333	0.774407768234454	0.833333333333333	0.833333333333333	0.666666666666667	0.833333333333333	0.583333333333333
S382	0.941074434901121	0.916666666666667	0.833333333333333	0.833333333333333	0.5	0.916666666666667	0.774407768234454	0.75	0.666666666666667	0.833333333333333	0.666666666666667	0.916666666666667	0.833333333333333	0.583333333333333	0.833333333333333	0.916666666666667	0.823223304703363	0.916666666666667	0.833333333333333	0.833333333333333	0.583333333333333	0.75	0.583333333333333	0.857741101567788	0.833333333333333	0.705372174505605	0.916666666666667	0.916666666666667	0.75	0.75	0.774407768234454	0.857741101567788	0.833333333333333	0.75	1	0.666666666666667	0.75	0.833333333333333	0.75	0.666666666666667	0.833333333333333	0.75	0.833333333333333	1	0.833333333333333	0.916666666666667	0.833333333333333	0.916666666666667	0.666666666666667
S383	0.941074434901121	0.916666666666667	0.833333333333333	0.833333333333333	0.416666666666667	0.833333333333333	0.774407768234454	0.75	0.583333333333333	0.833333333333333	0.583333333333333	0.833333333333333	0.833333333333333	0.666666666666667	0.833333333333333	0.916666666666667	0.823223304703363	0.916666666666667	0.833333333333333	0.833333333333333	0.583333333333333	0.666666666666667	0.833333333333333	0.774407768234454	0.75	0.680964406271151	0.916666666666667	0.916666666666667	0.666666666666667	0.666666666666667	0.774407768234454	0.798815536468909	0.833333333333333	0.75	1	0.666666666666667	0.666666666666667	0.833333333333333	0.666666666666667	0.583333333333333	0.666666666666667	0.75	0.833333333333333	0.941074434901121	0.833333333333333	0.916666666666667	0.833333333333333	0.916666666666667	0.666666666666667
S384	0.632148869802242	0.583333333333333	0.333333333333333	0.666666666666667	0.666666666666667	0.75	0.774407768234454	0.5	0.833333333333333	0.5	0.75	0.833333333333333	0.583333333333333	0.833333333333333	0.583333333333333	0.5	0.622038841172272	0.75	0.274407768234454	0.607741101567788	0.691074434901121	0.916666666666667	0.833333333333333	0.73988997137003	0.916666666666667	0.73988997137003	0.583333333333333	0.607741101567788	0.666666666666667	0.916666666666667	0.916666666666667	0.75	0.833333333333333	0.5	0.691074434901121	0.583333333333333	0.833333333333333	0.416666666666667	0.75	0.524407768234454	0.691074434901121	0.916666666666667	0.916666666666667	0.732741101567788	0.916666666666667	0.666666666666667	0.5	0.666666666666667	0.666666666666667
S385	0.798815536468909	0.75	0.75	0.583333333333333	0.333333333333333	0.75	0.691074434901121	0.583333333333333	0.75	0.666666666666667	0.5	0.833333333333333	0.666666666666667	0.583333333333333	0.666666666666667	0.833333333333333	0.73988997137003	0.75	0.666666666666667	0.833333333333333	0.666666666666667	0.833333333333333	0.666666666666667	0.798815536468909	0.916666666666667	0.622038841172272	0.833333333333333	0.833333333333333	0.666666666666667	0.833333333333333	0.774407768234454	0.774407768234454	0.833333333333333	0.666666666666667	0.916666666666667	0.5	0.833333333333333	0.666666666666667	0.583333333333333	0.666666666666667	0.833333333333333	0.75	0.833333333333333	0.75	0.75	0.833333333333333	0.666666666666667	0.833333333333333	0.583333333333333
S386	0.941074434901121	0.916666666666667	0.916666666666667	0.916666666666667	0.583333333333333	0.916666666666667	0.833333333333333	0.833333333333333	0.666666666666667	0.833333333333333	0.583333333333333	0.916666666666667	0.833333333333333	0.583333333333333	0.916666666666667	0.916666666666667	0.823223304703363	1	0.916666666666667	0.833333333333333	0.666666666666667	0.833333333333333	0.666666666666667	0.857741101567788	0.833333333333333	0.764297739604484	0.916666666666667	0.833333333333333	0.833333333333333	0.833333333333333	0.774407768234454	0.857741101567788	0.833333333333333	0.833333333333333	1	0.666666666666667	0.75	0.833333333333333	0.833333333333333	0.75	0.833333333333333	0.75	0.833333333333333	1	0.833333333333333	0.916666666666667	0.916666666666667	0.833333333333333	0.75
S387	0.857741101567788	0.833333333333333	0.833333333333333	0.75	0.5	0.833333333333333	0.774407768234454	0.666666666666667	0.75	0.75	0.583333333333333	0.833333333333333	0.75	0.583333333333333	0.75	0.833333333333333	0.798815536468909	0.833333333333333	0.75	0.75	0.583333333333333	0.75	0.5	0.798815536468909	0.833333333333333	0.680964406271151	0.916666666666667	0.833333333333333	0.666666666666667	0.916666666666667	0.857741101567788	0.774407768234454	0.833333333333333	0.75	0.916666666666667	0.583333333333333	0.833333333333333	0.75	0.583333333333333	0.666666666666667	0.833333333333333	0.75	0.833333333333333	0.916666666666667	0.75	0.833333333333333	0.75	0.833333333333333	0.583333333333333
S388	0.857741101567788	0.833333333333333	0.833333333333333	0.75	0.416666666666667	0.833333333333333	0.774407768234454	0.666666666666667	0.666666666666667	0.75	0.583333333333333	0.833333333333333	0.75	0.666666666666667	0.75	0.833333333333333	0.798815536468909	0.833333333333333	0.75	0.833333333333333	0.5	0.75	0.666666666666667	0.798815536468909	0.833333333333333	0.680964406271151	0.916666666666667	0.833333333333333	0.666666666666667	0.833333333333333	0.857741101567788	0.774407768234454	0.833333333333333	0.75	0.916666666666667	0.583333333333333	0.75	0.75	0.666666666666667	0.5	0.75	0.833333333333333	0.833333333333333	0.857741101567788	0.833333333333333	0.833333333333333	0.75	0.833333333333333	0.583333333333333
S389	0.857741101567788	0.833333333333333	0.75	0.75	0.583333333333333	0.75	0.774407768234454	0.666666666666667	0.75	0.75	0.416666666666667	0.833333333333333	0.75	0.666666666666667	0.666666666666667	0.833333333333333	0.798815536468909	0.75	0.666666666666667	0.916666666666667	0.5	0.75	0.666666666666667	0.73988997137003	0.833333333333333	0.798815536468909	0.833333333333333	0.833333333333333	0.583333333333333	0.916666666666667	0.941074434901121	0.857741101567788	0.916666666666667	0.75	0.916666666666667	0.583333333333333	0.833333333333333	0.75	0.666666666666667	0.666666666666667	0.666666666666667	0.833333333333333	0.833333333333333	0.774407768234454	0.833333333333333	0.833333333333333	0.666666666666667	0.833333333333333	0.666666666666667
S390	0.857741101567788	0.833333333333333	0.833333333333333	0.75	0.5	0.833333333333333	0.774407768234454	0.666666666666667	0.75	0.75	0.583333333333333	0.833333333333333	0.75	0.583333333333333	0.75	0.833333333333333	0.798815536468909	0.833333333333333	0.75	0.75	0.583333333333333	0.75	0.5	0.798815536468909	0.833333333333333	0.680964406271151	0.916666666666667	0.833333333333333	0.666666666666667	0.916666666666667	0.857741101567788	0.774407768234454	0.833333333333333	0.75	0.916666666666667	0.583333333333333	0.833333333333333	0.75	0.583333333333333	0.666666666666667	0.833333333333333	0.75	0.833333333333333	0.916666666666667	0.75	0.833333333333333	0.75	0.833333333333333	0.583333333333333
S391	0.857741101567788	0.833333333333333	0.75	0.75	0.416666666666667	0.833333333333333	0.774407768234454	0.666666666666667	0.666666666666667	0.75	0.666666666666667	0.75	0.75	0.583333333333333	0.75	0.75	0.73988997137003	0.833333333333333	0.75	0.833333333333333	0.416666666666667	0.75	0.583333333333333	0.798815536468909	0.833333333333333	0.622038841172272	0.916666666666667	0.833333333333333	0.666666666666667	0.833333333333333	0.833333333333333	0.774407768234454	0.833333333333333	0.75	0.916666666666667	0.666666666666667	0.75	0.666666666666667	0.666666666666667	0.583333333333333	0.833333333333333	0.75	0.833333333333333	0.916666666666667	0.75	0.833333333333333	0.75	0.833333333333333	0.666666666666667
S392	0.857741101567788	0.833333333333333	0.833333333333333	0.75	0.416666666666667	0.833333333333333	0.774407768234454	0.666666666666667	0.666666666666667	0.75	0.583333333333333	0.833333333333333	0.75	0.666666666666667	0.75	0.833333333333333	0.798815536468909	0.833333333333333	0.75	0.833333333333333	0.5	0.75	0.666666666666667	0.798815536468909	0.833333333333333	0.680964406271151	0.916666666666667	0.833333333333333	0.666666666666667	0.833333333333333	0.857741101567788	0.774407768234454	0.833333333333333	0.75	0.916666666666667	0.583333333333333	0.75	0.75	0.666666666666667	0.5	0.75	0.833333333333333	0.833333333333333	0.857741101567788	0.833333333333333	0.833333333333333	0.75	0.833333333333333	0.583333333333333
S393	0.857741101567788	0.833333333333333	0.833333333333333	0.75	0.416666666666667	0.833333333333333	0.774407768234454	0.666666666666667	0.666666666666667	0.75	0.583333333333333	0.833333333333333	0.75	0.666666666666667	0.75	0.833333333333333	0.798815536468909	0.833333333333333	0.75	0.833333333333333	0.5	0.75	0.666666666666667	0.798815536468909	0.833333333333333	0.680964406271151	0.916666666666667	0.833333333333333	0.666666666666667	0.833333333333333	0.857741101567788	0.774407768234454	0.833333333333333	0.75	0.916666666666667	0.583333333333333	0.75	0.75	0.666666666666667	0.5	0.75	0.833333333333333	0.833333333333333	0.857741101567788	0.833333333333333	0.833333333333333	0.75	0.833333333333333	0.583333333333333
S394	0.916666666666667	0.916666666666667	0.916666666666667	0.833333333333333	0.75	0.666666666666667	0.691074434901121	0.75	0.833333333333333	0.916666666666667	0.916666666666667	0.666666666666667	0.916666666666667	0.833333333333333	0.75	0.833333333333333	0.715482203135575	0.75	0.75	1	0.583333333333333	0.691074434901121	0.666666666666667	0.73988997137003	0.75	0.73988997137003	1	0.833333333333333	0.666666666666667	0.666666666666667	1	0.916666666666667	1	0.916666666666667	0.833333333333333	0.916666666666667	0.75	0.916666666666667	0.75	0.75	0.833333333333333	0.833333333333333	0.833333333333333	0.798815536468909	0.666666666666667	0.916666666666667	0.833333333333333	0.75	0.833333333333333
S395	0.514297739604484	0.48988997137003	0.48988997137003	0.597631072937817	0.715482203135575	0.774407768234454	0.757148869802242	0.372038841172272	0.916666666666667	0.406556638036697	0.632148869802242	0.857741101567788	0.48988997137003	0.916666666666667	0.514297739604484	0.406556638036697	0.538705507838938	0.73988997137003	0.347631072937818	0.406556638036697	0.798815536468909	0.857741101567788	0.857741101567788	0.757148869802242	0.941074434901121	0.632148869802242	0.573223304703363	0.548815536468909	0.798815536468909	0.941074434901121	0.857741101567788	0.531556638036697	0.597631072937817	0.430964406271151	0.691074434901121	0.430964406271151	0.916666666666667	0.406556638036697	0.798815536468909	0.48988997137003	0.774407768234454	0.857741101567788	1	0.73988997137003	0.857741101567788	0.607741101567788	0.48988997137003	0.548815536468909	0.430964406271151
S396	0.548815536468909	0.5	0.5	0.5	0.583333333333333	0.833333333333333	0.774407768234454	0.416666666666667	0.833333333333333	0.5	0.75	0.916666666666667	0.416666666666667	0.916666666666667	0.583333333333333	0.5	0.504187710974514	0.833333333333333	0.5	0.583333333333333	0.833333333333333	0.916666666666667	0.833333333333333	0.823223304703363	1	0.47977994274006	0.583333333333333	0.583333333333333	0.833333333333333	0.833333333333333	0.691074434901121	0.5	0.583333333333333	0.5	0.833333333333333	0.583333333333333	0.833333333333333	0.416666666666667	0.833333333333333	0.333333333333333	0.833333333333333	0.916666666666667	1	0.691074434901121	0.916666666666667	0.583333333333333	0.5	0.583333333333333	0.333333333333333
S397	0.548815536468909	0.416666666666667	0.583333333333333	0.75	0.666666666666667	0.75	0.857741101567788	0.5	0.75	0.25	0.75	0.833333333333333	0.5	0.833333333333333	0.666666666666667	0.5	0.47977994274006	0.833333333333333	0.5	0.416666666666667	0.916666666666667	1	0.916666666666667	0.798815536468909	0.916666666666667	0.622038841172272	0.75	0.666666666666667	0.916666666666667	0.916666666666667	0.691074434901121	0.524407768234454	0.75	0.5	0.75	0.416666666666667	0.75	0.25	0.833333333333333	0.416666666666667	0.75	0.916666666666667	1	0.774407768234454	0.916666666666667	0.416666666666667	0.583333333333333	0.583333333333333	0.5
S398	0.465482203135575	0.666666666666667	0.416666666666667	0.666666666666667	0.75	0.833333333333333	0.774407768234454	0.416666666666667	0.916666666666667	0.5	0.666666666666667	0.833333333333333	0.583333333333333	0.916666666666667	0.5	0.333333333333333	0.622038841172272	0.75	0.416666666666667	0.583333333333333	0.75	0.916666666666667	0.833333333333333	0.764297739604484	0.916666666666667	0.538705507838938	0.666666666666667	0.666666666666667	0.833333333333333	0.916666666666667	0.774407768234454	0.441074434901121	0.75	0.5	0.833333333333333	0.583333333333333	0.916666666666667	0.416666666666667	0.75	0.416666666666667	0.833333333333333	0.833333333333333	1	0.774407768234454	0.833333333333333	0.5	0.416666666666667	0.5	0.416666666666667
S400	0.941074434901121	0.916666666666667	0.833333333333333	0.833333333333333	0.5	0.916666666666667	0.774407768234454	0.75	0.666666666666667	0.833333333333333	0.666666666666667	0.916666666666667	0.833333333333333	0.583333333333333	0.833333333333333	0.916666666666667	0.823223304703363	0.916666666666667	0.833333333333333	0.833333333333333	0.583333333333333	0.75	0.583333333333333	0.857741101567788	0.833333333333333	0.705372174505605	0.916666666666667	0.916666666666667	0.75	0.75	0.774407768234454	0.857741101567788	0.833333333333333	0.75	1	0.666666666666667	0.75	0.833333333333333	0.75	0.666666666666667	0.833333333333333	0.75	0.833333333333333	1	0.833333333333333	0.916666666666667	0.833333333333333	0.916666666666667	0.666666666666667
S401	0.941074434901121	0.916666666666667	1	0.916666666666667	0.666666666666667	0.916666666666667	0.666666666666667	1	0.75	1	0.833333333333333	0.833333333333333	0.916666666666667	0.75	1	1	0.798815536468909	1	1	1	0.666666666666667	0.857741101567788	0.833333333333333	0.798815536468909	0.75	0.823223304703363	0.833333333333333	0.833333333333333	0.833333333333333	0.75	0.916666666666667	0.941074434901121	0.916666666666667	1	1	0.916666666666667	0.833333333333333	1	0.666666666666667	0.916666666666667	0.916666666666667	0.833333333333333	0.75	0.774407768234454	0.75	0.916666666666667	1	1	0.916666666666667
S402	0.406556638036696	0.298815536468909	0.632148869802242	0.357741101567788	0.774407768234454	0.857741101567788	0.916666666666667	0.548815536468909	0.941074434901121	0.465482203135575	0.798815536468909	0.916666666666667	0.357741101567788	0.941074434901121	0.691074434901121	0.524407768234454	0.597631072937817	0.774407768234454	0.548815536468909	0.607741101567788	0.774407768234454	0.857741101567788	0.774407768234454	0.639297739604484	0.916666666666667	0.438113276073393	0.465482203135575	0.524407768234454	0.774407768234454	1	0.774407768234454	0.316074434901121	0.5	0.632148869802242	0.75	0.607741101567788	1	0.465482203135575	0.774407768234454	0.524407768234454	0.882148869802242	0.941074434901121	0.941074434901121	0.482741101567788	0.857741101567788	0.524407768234454	0.524407768234454	0.691074434901121	0.583333333333333
S403	0.857741101567788	0.75	0.75	0.666666666666667	0.5	0.75	0.774407768234454	0.583333333333333	0.75	0.666666666666667	0.5	0.833333333333333	0.666666666666667	0.583333333333333	0.666666666666667	0.833333333333333	0.73988997137003	0.75	0.666666666666667	0.833333333333333	0.5	0.75	0.5	0.73988997137003	0.833333333333333	0.680964406271151	0.833333333333333	0.833333333333333	0.583333333333333	0.916666666666667	0.857741101567788	0.774407768234454	0.833333333333333	0.666666666666667	0.916666666666667	0.5	0.833333333333333	0.666666666666667	0.666666666666667	0.666666666666667	0.75	0.75	0.833333333333333	0.833333333333333	0.75	0.833333333333333	0.666666666666667	0.833333333333333	0.583333333333333
S405	0.632148869802242	0.573223304703363	0.73988997137003	0.48988997137003	0.382148869802242	0.715482203135575	0.632148869802242	0.573223304703363	0.691074434901121	0.48988997137003	0.607741101567788	0.715482203135575	0.48988997137003	0.524407768234454	0.656556638036696	0.715482203135575	0.656556638036696	0.798815536468909	0.573223304703363	0.632148869802242	0.632148869802242	0.857741101567788	0.691074434901121	0.61488997137003	0.798815536468909	0.472631072937818	0.715482203135575	0.691074434901121	0.715482203135575	0.882148869802242	0.73988997137003	0.514297739604484	0.691074434901121	0.656556638036696	0.798815536468909	0.548815536468909	0.774407768234454	0.573223304703363	0.632148869802242	0.548815536468909	0.798815536468909	0.691074434901121	0.833333333333333	0.656556638036696	0.691074434901121	0.632148869802242	0.573223304703363	0.774407768234454	0.573223304703363
S406	0.632148869802242	0.5	0.5	0.583333333333333	0.75	0.666666666666667	0.857741101567788	0.25	0.833333333333333	0.333333333333333	0.75	0.833333333333333	0.416666666666667	0.833333333333333	0.416666666666667	0.5	0.538705507838938	0.666666666666667	0.5	0.5	0.916666666666667	1	0.916666666666667	0.680964406271151	0.916666666666667	0.597631072937817	0.583333333333333	0.75	0.833333333333333	1	0.833333333333333	0.441074434901121	0.666666666666667	0.5	0.75	0.5	0.833333333333333	0.25	0.833333333333333	0.416666666666667	0.583333333333333	0.916666666666667	1	0.607741101567788	0.916666666666667	0.5	0.5	0.416666666666667	0.583333333333333
S409	0.941074434901121	0.833333333333333	0.75	0.75	0.5	0.75	0.774407768234454	0.666666666666667	0.666666666666667	0.75	0.5	0.833333333333333	0.75	0.583333333333333	0.75	0.916666666666667	0.764297739604484	0.833333333333333	0.75	0.833333333333333	0.666666666666667	0.666666666666667	0.75	0.715482203135575	0.75	0.680964406271151	0.833333333333333	0.916666666666667	0.583333333333333	0.75	0.774407768234454	0.798815536468909	0.833333333333333	0.666666666666667	1	0.583333333333333	0.75	0.75	0.666666666666667	0.75	0.666666666666667	0.666666666666667	0.833333333333333	0.916666666666667	0.75	0.916666666666667	0.75	0.916666666666667	0.666666666666667
S410	0.430964406271151	0.357741101567788	0.774407768234454	0.441074434901121	0.691074434901121	0.916666666666667	0.857741101567788	0.691074434901121	0.857741101567788	0.583333333333333	0.833333333333333	0.857741101567788	0.441074434901121	0.857741101567788	0.774407768234454	0.607741101567788	0.656556638036696	0.833333333333333	0.666666666666667	0.666666666666667	0.691074434901121	0.833333333333333	0.75	0.639297739604484	0.857741101567788	0.462521044307847	0.607741101567788	0.5	0.774407768234454	1	0.798815536468909	0.347631072937818	0.524407768234454	0.75	0.75	0.548815536468909	0.941074434901121	0.548815536468909	0.691074434901121	0.607741101567788	1	0.916666666666667	0.857741101567788	0.607741101567788	0.833333333333333	0.465482203135575	0.607741101567788	0.774407768234454	0.548815536468909
S411	0.465482203135575	0.416666666666667	0.5	0.666666666666667	0.833333333333333	0.833333333333333	0.774407768234454	0.75	0.75	0.5	0.833333333333333	0.916666666666667	0.416666666666667	0.833333333333333	0.833333333333333	0.583333333333333	0.445262145875635	1	0.583333333333333	0.416666666666667	1	1	1	0.798815536468909	0.916666666666667	0.622038841172272	0.416666666666667	0.583333333333333	1	0.916666666666667	0.607741101567788	0.583333333333333	0.583333333333333	0.583333333333333	0.833333333333333	0.75	0.75	0.416666666666667	1	0.5	0.75	0.916666666666667	1	0.607741101567788	1	0.416666666666667	0.583333333333333	0.75	0.583333333333333
S412	0.465482203135575	0.416666666666667	0.5	0.666666666666667	0.833333333333333	0.833333333333333	0.774407768234454	0.75	0.75	0.5	0.833333333333333	0.916666666666667	0.416666666666667	0.833333333333333	0.833333333333333	0.583333333333333	0.445262145875635	1	0.583333333333333	0.416666666666667	1	1	1	0.798815536468909	0.916666666666667	0.622038841172272	0.416666666666667	0.583333333333333	1	0.916666666666667	0.607741101567788	0.583333333333333	0.583333333333333	0.583333333333333	0.833333333333333	0.75	0.75	0.416666666666667	1	0.5	0.75	0.916666666666667	1	0.607741101567788	1	0.416666666666667	0.583333333333333	0.75	0.583333333333333
S413	0.857741101567788	0.715482203135575	0.774407768234454	0.656556638036696	0.406556638036697	0.607741101567788	0.666666666666667	0.632148869802242	0.607741101567788	0.632148869802242	0.465482203135575	0.691074434901121	0.632148869802242	0.465482203135575	0.691074434901121	0.833333333333333	0.656556638036696	0.774407768234454	0.691074434901121	0.798815536468909	0.441074434901121	0.715482203135575	0.632148869802242	0.622038841172272	0.691074434901121	0.673815536468909	0.833333333333333	0.833333333333333	0.524407768234454	0.857741101567788	0.941074434901121	0.73988997137003	0.857741101567788	0.715482203135575	0.857741101567788	0.607741101567788	0.691074434901121	0.632148869802242	0.607741101567788	0.632148869802242	0.607741101567788	0.75	0.75	0.715482203135575	0.75	0.774407768234454	0.691074434901121	0.833333333333333	0.715482203135575
S414	0.857741101567788	0.75	0.75	0.666666666666667	0.416666666666667	0.666666666666667	0.691074434901121	0.583333333333333	0.666666666666667	0.666666666666667	0.583333333333333	0.75	0.666666666666667	0.583333333333333	0.666666666666667	0.833333333333333	0.715482203135575	0.75	0.666666666666667	0.833333333333333	0.416666666666667	0.691074434901121	0.583333333333333	0.680964406271151	0.75	0.680964406271151	0.833333333333333	0.833333333333333	0.5	0.833333333333333	1	0.774407768234454	0.833333333333333	0.666666666666667	0.916666666666667	0.583333333333333	0.75	0.666666666666667	0.583333333333333	0.583333333333333	0.666666666666667	0.75	0.75	0.774407768234454	0.75	0.833333333333333	0.666666666666667	0.833333333333333	0.666666666666667
S415	0.441074434901121	0.5	0.583333333333333	0.75	0.916666666666667	0.833333333333333	0.857741101567788	0.666666666666667	0.916666666666667	0.5	0.75	0.75	0.583333333333333	0.916666666666667	0.75	0.416666666666667	0.538705507838939	0.833333333333333	0.583333333333333	0.583333333333333	0.833333333333333	1	0.916666666666667	0.73988997137003	0.833333333333333	0.597631072937817	0.75	0.75	0.916666666666667	1	0.691074434901121	0.441074434901121	0.916666666666667	0.666666666666667	0.75	0.583333333333333	0.916666666666667	0.333333333333333	0.833333333333333	0.583333333333333	0.833333333333333	0.916666666666667	0.916666666666667	0.691074434901121	0.833333333333333	0.416666666666667	0.583333333333333	0.666666666666667	0.5
S416	0.941074434901121	0.916666666666667	1	0.916666666666667	0.666666666666667	0.916666666666667	0.666666666666667	1	0.75	1	0.833333333333333	0.833333333333333	0.916666666666667	0.75	1	1	0.798815536468909	1	1	1	0.666666666666667	0.857741101567788	0.833333333333333	0.798815536468909	0.75	0.823223304703363	0.833333333333333	0.833333333333333	0.833333333333333	0.75	0.916666666666667	0.941074434901121	0.916666666666667	1	1	0.916666666666667	0.833333333333333	1	0.666666666666667	0.916666666666667	0.916666666666667	0.833333333333333	0.75	0.774407768234454	0.75	0.916666666666667	1	1	0.916666666666667
S417	0.941074434901121	0.833333333333333	0.75	0.666666666666667	0.416666666666667	0.75	0.774407768234454	0.666666666666667	0.75	0.75	0.416666666666667	0.833333333333333	0.75	0.5	0.75	0.916666666666667	0.764297739604484	0.833333333333333	0.75	0.833333333333333	0.666666666666667	0.75	0.75	0.715482203135575	0.75	0.680964406271151	0.833333333333333	0.916666666666667	0.666666666666667	0.75	0.774407768234454	0.798815536468909	0.833333333333333	0.666666666666667	1	0.583333333333333	0.75	0.75	0.75	0.75	0.666666666666667	0.75	0.833333333333333	0.916666666666667	0.75	0.916666666666667	0.75	0.916666666666667	0.666666666666667
S418	0.632148869802242	0.583333333333333	0.333333333333333	0.666666666666667	0.666666666666667	0.75	0.774407768234454	0.5	0.833333333333333	0.5	0.75	0.833333333333333	0.583333333333333	0.833333333333333	0.583333333333333	0.5	0.622038841172272	0.75	0.333333333333333	0.666666666666667	0.666666666666667	0.916666666666667	0.833333333333333	0.73988997137003	0.916666666666667	0.73988997137003	0.583333333333333	0.666666666666667	0.666666666666667	0.916666666666667	0.916666666666667	0.75	0.833333333333333	0.5	0.75	0.583333333333333	0.833333333333333	0.416666666666667	0.75	0.5	0.666666666666667	0.916666666666667	0.916666666666667	0.715482203135575	0.916666666666667	0.666666666666667	0.5	0.666666666666667	0.666666666666667
S419	0.833333333333333	0.916666666666667	0.916666666666667	0.75	0.5	0.75	0.857741101567788	0.833333333333333	0.833333333333333	0.916666666666667	0.666666666666667	0.75	0.916666666666667	0.666666666666667	0.75	0.916666666666667	0.632148869802242	0.833333333333333	0.833333333333333	1	0.666666666666667	0.691074434901121	0.5	0.798815536468909	0.833333333333333	0.597631072937817	1	0.833333333333333	0.75	0.75	0.75	0.798815536468909	1	0.916666666666667	0.833333333333333	0.916666666666667	0.75	0.916666666666667	0.666666666666667	0.833333333333333	0.916666666666667	0.583333333333333	0.666666666666667	0.833333333333333	0.583333333333333	0.916666666666667	0.833333333333333	0.916666666666667	0.833333333333333
S614	0.857741101567788	0.833333333333333	0.833333333333333	0.75	0.333333333333333	0.75	0.774407768234454	0.666666666666667	0.666666666666667	0.75	0.5	0.75	0.75	0.583333333333333	0.75	0.833333333333333	0.680964406271151	0.833333333333333	0.75	0.833333333333333	0.583333333333333	0.75	0.666666666666667	0.715482203135575	0.75	0.538705507838939	0.916666666666667	0.833333333333333	0.666666666666667	0.75	0.691074434901121	0.715482203135575	0.833333333333333	0.75	0.916666666666667	0.583333333333333	0.666666666666667	0.75	0.666666666666667	0.583333333333333	0.75	0.75	0.833333333333333	0.916666666666667	0.666666666666667	0.833333333333333	0.75	0.833333333333333	0.583333333333333
S615	0.857741101567788	0.916666666666667	0.75	0.833333333333333	0.5	0.666666666666667	0.691074434901121	0.75	0.666666666666667	0.833333333333333	0.583333333333333	0.75	0.833333333333333	0.441074434901121	0.666666666666667	0.916666666666667	0.597631072937817	0.833333333333333	0.75	0.916666666666667	0.583333333333333	0.691074434901121	0.666666666666667	0.656556638036696	0.666666666666667	0.680964406271151	0.833333333333333	0.833333333333333	0.583333333333333	0.75	0.75	0.882148869802242	0.916666666666667	0.75	1	0.75	0.666666666666667	0.833333333333333	0.666666666666667	0.833333333333333	0.666666666666667	0.666666666666667	0.75	0.833333333333333	0.666666666666667	0.916666666666667	0.75	0.916666666666667	0.833333333333333
S616	0.941074434901121	0.916666666666667	0.916666666666667	0.857741101567788	0.465482203135575	0.75	0.666666666666667	0.833333333333333	0.607741101567788	0.833333333333333	0.774407768234454	0.75	0.833333333333333	0.607741101567788	0.916666666666667	0.916666666666667	0.816074434901121	1	0.916666666666667	0.833333333333333	0.75	0.774407768234454	0.833333333333333	0.798815536468909	0.75	0.781556638036697	0.916666666666667	0.857741101567788	0.833333333333333	0.774407768234454	0.882148869802242	0.857741101567788	0.833333333333333	0.833333333333333	1	0.75	0.548815536468909	0.833333333333333	0.666666666666667	0.774407768234454	0.916666666666667	0.75	0.75	0.941074434901121	0.75	0.857741101567788	0.916666666666667	0.916666666666667	0.833333333333333
[truncated: 165 more columns]
